# Supplementary material for: Small adipose-derived mesenchymal stromal cells exhibit longer telomeres and enhanced regenerative potential
Source: Front Bioeng Biotechnol. 2026 Jan 8;13:1687461. doi: 10.3389/fbioe.2025.1687461 (PMC12823908; doi:10.3389/fbioe.2025.1687461)
Supplement: Supplementary file 1 [file Table1.xlsx]

## Sheet: Article_Analysis
Study ID	Main donor	Donor tissue source	Donor tissue source 2	Donor tissue source 3	Donor tissue source 4	Was VSEL presence tested?	Was VSEL detected?	Total cell isolation method	VSEL cell isolation method	Observed VSEL size or size range (μm)	Observed VSEL size or size range (μm) 2	Number of base pairs in VSEL population (bp)	Number of total base pairs in cell population (bp)	Marker List	Marker List 2	Functional Test	Donor species	Confirmation method	Do total colonies “roll up” on the plate?	Do VSEL colonies “roll up” on the plate?	Do colonies form “spheroids” or lumps that float?	Do VSEL colonies form “spheroids” or lumps that float?	Teratoma formation in mice?	Conclusion from teratoma formation test in mice?	Pluripotency factors (NANOG, OCT4) and telomere length studied?	Conclusions from pluripotency factors tests.	What cell markers/parameters were characterized?	Conclusions from markers/parameters characterization	Aim of the study	Main conclusions	Article reference (MDPI style)_Zotero	Article reference (Cell Stem Cell style)_Zotero	Article reference (Frontiers in Bioengineering and Biotechnology)_Zotero
1	Animal	Ovary (adult mammalian; data from mouse models)	N/A	N/A	N/A	Yes	Yes	Enzymatic digestion of ovarian cortical tissue; low-speed centrifugation (1000 ×g) used to avoid loss of tiny cells; also mechanical scraping of OSE used in comparisons	No physical isolation (VSELs identified by flow cytometry as small Lin⁻/CD45⁻/Sca-1⁺ events)	3–5 μm	>8 μm (larger ovarian stem cells/OGSCs)	N/A	N/A	Lin⁻/CD45⁻/Sca-1⁺ (VSEL phenotype); OCT4 in nucleus (VSELs) vs cytoplasm (OSCs)	N/A	N/A (observational study, no functional assay)	Mouse	Flow cytometry for small OCT4⁺ VSELs; third-party confirmation by DDX4(Oscar)+/OCT4⁺ OSCs; comparative analyses of OSE cell scraping vs FACS	N/A	N/A	N/A	N/A	N/A	N/A	Yes (OCT4 localization)	Nuclear OCT4A (pluripotency) in VSELs vs cytoplasmic OCT4 in OSCs indicated VSELs are more primitive; other pluripotency markers presumed but not assayed here	Relative cell size and OCT4 distribution in two ovarian stem cell pools; frequency of VSELs in ovary (normal ~0.02%, post-chemo ~0.03%, post-FSH ~0.08%)	Defined two distinct ovarian stem cell populations by size and OCT4 expression: rare VSELs (~3–5 μm, OCT4^Nuclear) versus larger OSCs (>8 μm, OCT4^Cytoplasmic). VSELs comprise ~0.02–0.08% of ovarian cells (highest after FSH) and require gentle processing (1000 g centrifugation) for detection. This underscores their existence and potential role alongside OSCs in ovarian biology	To emphasize the co-existence of two distinct stem cell populations (OSCs and VSELs) in adult ovaries and ensure VSELs are considered in ovarian biology paradigms.	Two populations of ovarian stem cells co-exist in adult ovaries: larger ovarian germ stem cells (OGSCs/OSCs, >8 μm) and a very small sub-population of VSELs (~3–5 μm). The key difference is OCT4 expression—VSELs have nuclear OCT4 (pluripotent state) whereas OSCs have cytoplasmic OCT4 (more differentiated). VSELs are exceedingly rare (0.02–0.08% of ovarian cells) and often lost unless gentle isola…	D. Bhartiya, ‘Ovarian stem cells are always accompanied by very small embryonic-like stem cells in adult mammalian ovary’, J Ovarian Res, vol. 8, no. 1, p. 70, Nov. 2015, doi: 10.1186/s13048-015-0200-0.	Bhartiya, D. (2015). Ovarian stem cells are always accompanied by very small embryonic-like stem cells in adult mammalian ovary. J Ovarian Res 8, 70. https://doi.org/10.1186/s13048-015-0200-0.	Bhartiya, D. (2015). Ovarian stem cells are always accompanied by very small embryonic-like stem cells in adult mammalian ovary. J Ovarian Res 8, 70. doi: 10.1186/s13048-015-0200-0
2	Human	Human umbilical cord blood	N/A	N/A	N/A	No (not specifically)	N/A	Ficoll density gradient mononuclear cell isolation + RBC lysis	N/A (USSC population obtained by adherent culture expansion)	N/A	N/A	Not measured	Not measured	CD105⁺, CD90⁺, CD44⁺; HLA-DR⁻, CD45⁻;	N/A	Proliferation (MTT assay); Osteogenic differentiation (ALP activity, calcium deposition, bone gene expression)	Human	Flow cytometry (phenotype); Differentiation assays	No (adherent cells, no discrete colonies)	N/A	No	N/A	No (pluripotency genes not examined)	N/A	Surface MSC markers; osteogenic markers (ALP, Runx2, etc.)	Confirmed MSC-like phenotype (CD105⁺/CD45⁻) and multipotency via osteogenic/adipogenic differentiation.	Determine effect of ferutinin on proliferation and osteogenic differentiation of USSCs.	Ferutinin dose-dependently enhanced USSC proliferation, ALP activity, mineralization, and bone gene expression, suggesting it could aid osteoporosis therapy.	Aim: To evaluate how the natural compound ferutinin affects the proliferation and osteogenic differentiation of human unrestricted somatic stem cells (USSCs) in vitro.	Conclusion: Ferutinin (5–15 µg/mL) dose-dependently enhanced USSC proliferation and osteogenic markers in vitro – significantly increasing alkaline phosphatase (ALP) activity, calcium deposition, and bone-specific gene expression – in a pattern similar to the effect of 17β-estradiol. The osteogenic effects of ferutinin were diminished by an estrogen receptor antagonist, suggesting that ferutinin …	Z. Mahmoudi et al., ‘In vitro evaluation of ferutinin on proliferation and osteogenesis differentiation in human unrestricted Somatic stem cells’, Steroids, vol. 172, p. 108862, Aug. 2021, doi: 10.1016/j.steroids.2021.108862.	Mahmoudi, Z., Saidi, A., Iranshahi, M., Dadgar, N., Azizsoltani, A., Behzad, S., Mahmoudi, L., Soleimani, M., and Parsa Khankandi, H. (2021). In vitro evaluation of ferutinin on proliferation and osteogenesis differentiation in human unrestricted Somatic stem cells. Steroids 172, 108862. https://doi.org/10.1016/j.steroids.2021.108862.	Mahmoudi, Z., Saidi, A., Iranshahi, M., Dadgar, N., Azizsoltani, A., Behzad, S., et al. (2021). In vitro evaluation of ferutinin on proliferation and osteogenesis differentiation in human unrestricted Somatic stem cells. Steroids 172, 108862. doi: 10.1016/j.steroids.2021.108862
3	Animal	Mouse bone marrow (young C57BL/6 mice)	N/A	N/A	N/A	Yes	Yes (Oct4+ Sca-1+ Lin– CD45– VSELs purified)	Femurs/tibias flushed; bone marrow mononuclear cells prepared (centrifugation, RBC lysis)	FACS sorting of Sca-1⁺ Lin⁻ CD45⁻ VSELs and parallel Sca-1⁺ Lin⁻ CD45⁺ HSCs (MoFlo cell sorter); co-culture of VSELs on C2C12 myoblast feeder to form VSEL-derived spheres	Very small (< erythrocyte size, ~3–5 μm)	N/A	N/A	N/A	Sca-1⁺ Lin⁻ CD45⁻ (VSEL phenotype); Oct4, Nanog, Sox2 (core pluripotency genes highly expressed in VSEL); Ezh2 (Polycomb protein, upregulated in VSEL); Bivalent chromatin marks H3K4me3 & H3K27me3 present at developmental gene promoters (poised state); SSEA-1 (pluripotency marker in mouse VSEL)	N/A	In vitro: VSEL culture on feeder layer yielding VSEL-derived spheres (“embryoid body–like” clonal spheroids containing cells able to differentiate into all 3 germ layers); shRNA knockdown of Ezh2 in VSELs in vitro (result: loss of bivalent chromatin, impaired sphere formation, premature differentiation with Oct4 downregulation); Gene expression profiling: microarray and single-cell cDNA libraries…	Mouse	Carrier-ChIP assay (carrier chromatin immunoprecipitation) demonstrating bivalent histone modifications on VSEL chromatin at key loci; RT-qPCR confirming VSELs express Oct4A, Nanog, Sox2 transcripts similar to ESCs; immunofluorescence showing nuclear Oct4 in VSEL vs only cytoplasmic in larger progenitors; in vitro functional sphere assay verifying VSEL multipotency (spheres contained ectodermal, …	N/A	N/A	N/A	Yes (VSEL form free-floating spheres on feeder, analogous to embryoid bodies).	No (not observed to form teratomas in vivo; VSEL quiescence via imprinting prevents it)	N/A	VSELs maintain a pluripotent-like state (nuclear Oct4, high Nanog/Sox2) via Ezh2-dependent epigenetic silencing – they show bivalent histone marks keeping differentiation genes off (telomere length not studied)	Pluripotency gene expression (Oct4, Nanog, Sox2) and epigenetic profile (high Ezh2, H3K4me3/H3K27me3 at developmental gene promoters) of VSELs; small size (~3–5 μm) and high N/C morphology; ability to form spheres in culture; Ezh2 and cell cycle gene levels (Pcna, etc.).	This study characterized VSELs by surface phenotype and molecular markers. Murine VSELs were isolated as Sca-1⁺ Lin⁻ CD45⁻ cells (lineage-negative, non-hematopoietic) that are smaller than erythrocytes (~3–5 µm). The gene expression profile of these cells was analyzed in depth: VSELs were found to express pluripotency markers (Oct4, Nanog, Sox2, SSEA-1), early epiblast markers (e.g. Fgf5, Nodal),…	Conclusions from marker/parameter characterization: The molecular characterization indicates that VSELs are pluripotent-like stem cells with a gene expression program closely overlapping that of ESCs, yet adapted for quiescence. Notably, VSELs cluster with ESCs by transcriptome, owing to high Oct4/Sox2/Nanog expression, but they differ by enriched cell-cycle inhibitors and reduced mitogenic signa…	To elucidate how Oct4⁺ VSELs maintain pluripotency despite their rarity, by performing global gene expression and epigenetic analyses of purified VSELs.	The genome-wide expression analysis showed that Oct4⁺ VSELs have a transcriptomic profile broadly similar to embryonic stem cells (expressing core pluripotency factors like Oct4, Nanog, Sox2), but with notable differences such as high expression of cell cycle regulators and the polycomb protein Ezh2, and low expression of many differentiation and proliferation genes. Crucially, VSELs exhibit an E…	D.-M. Shin et al., ‘Global Gene Expression Analysis of Very Small Embryonic-Like Stem Cells Reveals that the Ezh2 -Dependent Bivalent Domain Mechanism Contributes to Their Pluripotent State’, Stem Cells and Development, vol. 21, no. 10, pp. 1639–1652, Jul. 2012, doi: 10.1089/scd.2011.0389.	Shin, D.-M., Liu, R., Wu, W., Waigel, S.J., Zacharias, W., Ratajczak, M.Z., and Kucia, M. (2012). Global Gene Expression Analysis of Very Small Embryonic-Like Stem Cells Reveals that the Ezh2 -Dependent Bivalent Domain Mechanism Contributes to Their Pluripotent State. Stem Cells and Development 21, 1639–1652. https://doi.org/10.1089/scd.2011.0389.	Shin, D.-M., Liu, R., Wu, W., Waigel, S. J., Zacharias, W., Ratajczak, M. Z., et al. (2012). Global Gene Expression Analysis of Very Small Embryonic-Like Stem Cells Reveals that the Ezh2 -Dependent Bivalent Domain Mechanism Contributes to Their Pluripotent State. Stem Cells and Development 21, 1639–1652. doi: 10.1089/scd.2011.0389
4	Human	Human umbilical cord blood	N/A	N/A	N/A	Yes	Yes	Whole cord blood unit processing by Hespan (hetastarch) sedimentation (COBLT SOP)	Flow cytometry gating of Lin−/CD45−/SSEA-4+ cells before vs. after processing	~3–5 μm (expected VSEL size)	N/A	Not measured	Not measured	CD45⁻, Lin⁻, SSEA-4⁺; Oct4, Sox2, Nanog mRNA;	N/A	No separate functional differentiation test (evaluated survival and gene expression)	Human	Flow cytometry; qRT-PCR (Oct4, Sox2, Nanog)	N/A	N/A	N/A	N/A	No (not tested; assumed quiescent in vivo)	N/A	Yes (Oct4/Sox2/Nanog transcript levels measured)	Pluripotency gene expression retained >80% after processing	Frequency of VSEL pre- vs post-processing; relative Oct4/Sox2/Nanog expression.	~0.03% of nucleated cells are VSELs; >80% of their pluripotency gene expression persists after standard processing.	Investigate if standard cord blood bank processing (no Ficoll, Hespan RBC depletion) preserves VSELs.	VSELs (CD45⁻/Lin⁻/SSEA-4⁺) are largely retained in cord blood units processed by Hespan sedimentation, maintaining ~80–92% of pluripotency gene expression compared to unprocessed blood.	Y.-J. Chang, K.-E. Tien, C.-H. Wen, T.-B. Hsieh, and S.-M. Hwang, ‘Recovery of CD45−/Lin−/SSEA-4+ very small embryonic-like stem cells by cord blood bank standard operating procedures’, Cytotherapy, vol. 16, no. 4, pp. 560–565, Apr. 2014, doi: 10.1016/j.jcyt.2013.10.009.	Chang, Y.-J., Tien, K.-E., Wen, C.-H., Hsieh, T.-B., and Hwang, S.-M. (2014). Recovery of CD45−/Lin−/SSEA-4+ very small embryonic-like stem cells by cord blood bank standard operating procedures. Cytotherapy 16, 560–565. https://doi.org/10.1016/j.jcyt.2013.10.009.	Chang, Y.-J., Tien, K.-E., Wen, C.-H., Hsieh, T.-B., and Hwang, S.-M. (2014). Recovery of CD45−/Lin−/SSEA-4+ very small embryonic-like stem cells by cord blood bank standard operating procedures. Cytotherapy 16, 560–565. doi: 10.1016/j.jcyt.2013.10.009
5	Human	Human peripheral blood (acute MI patients and healthy controls)	N/A	N/A	N/A	Yes	Yes (circulating VSELs found in all subjects; higher after MI); In healthy subjects, the number of circulating VSELs was very low (median 0.8 cells/ l, range 0 to 1.3 cells/ l).	Peripheral blood draw; RBC lysis to obtain mononuclear cells	FACS live sorting for lin- CXCR4+ CD45- cells that coexpress CD133 and CD34 antigens	~7–8 μm (circulating VSEL diameter)	N/A	Not measured	Not measured	lin- CD45- ; Oct4, Nanog (mRNA); SSEA-4, CXCR4 (protein); GATA-4, Nkx2.5/Csx, MEF2C (cardiac mRNA); VE-cadherin (endothelial mRNA).	N/A	No in vitro functional assay (in vivo mobilization observed)	Human	Flow cytometry; Imaging flow cytometry (ImageStream)	N/A (cells in circulation, no colonies)	N/A	N/A	N/A	No (not tested in this study)	N/A	Yes (Oct4, Nanog expression confirmed)	VSELs express pluripotency markers (Oct4, Nanog) and early lineage markers (cardiac, endothelial)	Circulating VSEL count kinetics; cell size; mRNA profile; protein markers.	VSEL count spikes early post-MI (2–3 cells/µL vs ~0.8 in healthy), then declines. They are very small (7–8 µm) and enriched with pluripotent (Oct4, Nanog) and lineage markers, confirming a mobilized primitive cell population.	Test whether acute myocardial infarction (MI) mobilizes rare non-hematopoietic VSELs into circulation.	Acute myocardial infarction (MI) triggers early mobilization of VSELs; these cells are small (7–8 µm) and express pluripotent markers (Oct4, SSEA-4) as well as cardiac/endothelial markers; mobilization is impaired in older or diabetic patients.	W. Wojakowski et al., ‘Mobilization of Bone Marrow-Derived Oct-4+ SSEA-4+ Very Small Embryonic-Like Stem Cells in Patients With Acute Myocardial Infarction’, Journal of the American College of Cardiology, vol. 53, no. 1, pp. 1–9, Jan. 2009, doi: 10.1016/j.jacc.2008.09.029.	Wojakowski, W., Tendera, M., Kucia, M., Zuba-Surma, E., Paczkowska, E., Ciosek, J., Hałasa, M., Król, M., Kazmierski, M., Buszman, P., et al. (2009). Mobilization of Bone Marrow-Derived Oct-4+ SSEA-4+ Very Small Embryonic-Like Stem Cells in Patients With Acute Myocardial Infarction. Journal of the American College of Cardiology 53, 1–9. https://doi.org/10.1016/j.jacc.2008.09.029.	Wojakowski, W., Tendera, M., Kucia, M., Zuba-Surma, E., Paczkowska, E., Ciosek, J., et al. (2009). Mobilization of Bone Marrow-Derived Oct-4+ SSEA-4+ Very Small Embryonic-Like Stem Cells in Patients With Acute Myocardial Infarction. Journal of the American College of Cardiology 53, 1–9. doi: 10.1016/j.jacc.2008.09.02
6	Human	Human bone marrow (iliac crest aspirate)	N/A	N/A	N/A	No	N/A	Bone marrow mononuclear cell culture (plastic adherence under specific conditions)	MIAMI cell selection via hypoxic, serum-deprived culture (per D’Ippolito protocol)	~10–15 μm (typical MSC size; MIAMI cells smaller than avg MSC)	N/A	Not measured	Not measured	(Baseline MIAMI cells express ESC markers per literature: Oct4, Rex1, etc – In this study: Oct4A, Nestin, NFM, etc (gene expression)	N/A	Neuronal differentiation in vitro (NT-3 stimulation; neurite outgrowth, neurogenic gene expression)	Human	qPCR for gene expression; Immunocytochemistry (neuronal markers)	N/A (cells grown in monolayer)	N/A	N/A	N/A	No (not tested)	N/A	Yes (Oct4A gene expression tracked); Telomere not studied	NT-3 treatment upregulated Oct4A (self-renewal gene) alongside neurogenic genes	Gene expression (proneural and self-renewal genes); neurite morphology; signaling activity (Erk phosphorylation).	MIAMI cells maintain Oct4 expression and respond to NT-3 by increasing neurogenic markers and extending neurites, indicating neural differentiation potential.	Examine signaling mechanisms (Rac1b, Mek/Erk pathway) governing neuronal differentiation of MIAMI cells in vitro.	Rac1b modulates NT-3–induced neuronal differentiation of MIAMI cells: Rac1b knockdown enhanced proneural transcription (↑Ngn2) and neurite outgrowth, demonstrating MIAMI cells’ in vitro neurogenic potential and the dual role of Rac1b in proliferation vs. differentiation.	K. M. Curtis, L. A. Gomez, and P. C. Schiller, ‘Rac1b regulates NT3-stimulated Mek-Erk signaling, directing marrow-isolated adult multilineage inducible (MIAMI) cells toward an early neuronal phenotype’, Molecular and Cellular Neuroscience, vol. 49, no. 2, pp. 138–148, Feb. 2012, doi: 10.1016/j.mcn.2011.10.008.	Curtis, K.M., Gomez, L.A., and Schiller, P.C. (2012). Rac1b regulates NT3-stimulated Mek-Erk signaling, directing marrow-isolated adult multilineage inducible (MIAMI) cells toward an early neuronal phenotype. Molecular and Cellular Neuroscience 49, 138–148. https://doi.org/10.1016/j.mcn.2011.10.008.	Curtis, K. M., Gomez, L. A., and Schiller, P. C. (2012). Rac1b regulates NT3-stimulated Mek-Erk signaling, directing marrow-isolated adult multilineage inducible (MIAMI) cells toward an early neuronal phenotype. Molecular and Cellular Neuroscience 49, 138–148. doi: 10.1016/j.mcn.2011.10.008
7	Human	Human umbilical cord blood (CD34+ VSEL fraction)	N/A	N/A	N/A	Yes	Yes (Lin– CD45– CD34+ small cells isolated)	MNCs obtained from cord blood (VSELs were purified directly from cord blood by sorting lineage⁻/CD45⁻/CD34⁺ cells).	FACS sorting of lineage-negative, CD45-negative, CD34⁺ cells of small size (VSELs)	“Very small” (~<6 μm; gated by FSC/SSC as appropriate size)	N/A	N/A	N/A	Lin⁻/CD45⁻/CD34⁺ phenotype (human VSELs); Endothelial markers (e.g., CD31, vWF, VE-cadherin) upregulated after differentiation (levels matched native ECFC); Thy-1 (CD90) negative after differentiation (no mesenchymal phenotype); tight junctions, caveolae, Weibel–Palade bodies observed (TEM ultrastructure of endothelial cells)	N/A	In vitro: multi-step differentiation of sorted VSELs into endothelial colony-forming cells (ECFC-like) – mesodermal induction then endothelial specification using UM171, nicotinamide, BMP4, FGF2, VEGF, etc. Functional assays: 3D microcarrier sprouting angiogenesis assay (VSEL-derived EC sprouts formed) and in vivo subcutaneous Matrigel plug assay in mice (VSEL-ECFCs formed perfused blood vessels).	Human	FACS phenotyping (Lin⁻ CD45⁻ CD34⁺, appropriate forward scatter gating); transmission EM confirming differentiated cells have endothelial ultrastructural features (WP bodies, tight junctions); comparative flow analysis showing VSEL-ECFCs express same levels of endothelial markers as primary ECFCs (Suppl. Fig.); in vitro/vivo angiogenesis outcomes demonstrating functional endothelium (sprout forma…	N/A	N/A	N/A	N/A	No (not tested; focus on vascular differentiation potential)	N/A	No explicit pluripotency marker assay in this study (baseline VSEL Oct4/Nanog assumed from prior work; no telomere data)	N/A	Lin⁻ CD45⁻ CD34⁺ small VSELs; differentiation success confirmed by endothelial marker expression (e.g., CD31↑, etc., matching bona fide ECFC); absence of stromal marker Thy-1 in differentiated cells; robust network formation in angiogenesis assays (functional parameter).	Cord blood VSELs were successfully identified (CD34⁺ small cells) and differentiated in vitro into functional endothelial cells indistinguishable from native ECFCs in phenotype (complete endothelial marker profile, ultrastructure) and vessel-forming ability.	To establish a protocol to differentiate VSELs into ECFC (endothelial colony-forming cells) for vascular therapy and to shed light on ECFC origin.	Highly purified cord blood VSELs were differentiated in vitro into “true” vasculogenic endothelial progenitors. These VSEL-derived ECFCs displayed the same endothelial morphology, marker profile, and in vitro secretory function as native ECFCs and formed functional blood vessels in vivo, highlighting VSELs as a promising cell source for vascular regeneration.	A. Domingues et al., ‘Human CD34+ very small embryonic-like stem cells can give rise to endothelial colony-forming cells with a multistep differentiation strategy using UM171 and nicotinamide acid’, Leukemia, vol. 36, no. 5, pp. 1440–1443, May 2022, doi: 10.1038/s41375-022-01517-0.	Domingues, A., Rossi, E., Bujko, K., Detriche, G., Richez, U., Blandinieres, A., Kucia, M., Ratajczak, J., Smadja, D.M., and Ratajczak, M.Z. (2022). Human CD34+ very small embryonic-like stem cells can give rise to endothelial colony-forming cells with a multistep differentiation strategy using UM171 and nicotinamide acid. Leukemia 36, 1440–1443. https://doi.org/10.1038/s41375-022-01517-0.	Domingues, A., Rossi, E., Bujko, K., Detriche, G., Richez, U., Blandinieres, A., et al. (2022). Human CD34+ very small embryonic-like stem cells can give rise to endothelial colony-forming cells with a multistep differentiation strategy using UM171 and nicotinamide acid. Leukemia 36, 1440–1443. doi: 10.1038/s41375-022-01517-0
8	Human	Human umbilical cord blood	N/A	N/A	N/A	Yes	Yes	Gradual centrifugation (stepwise higher RCF) of cord blood MNC; plus SDF-1α chemotaxis enrichment	Size-based high-speed spin enrichment (collect <6 μm cells) + transwell migration toward SDF-1 (captures CXCR4+ VSELs)	“Small-sized” (~3–6 μm) cells (post-isolation population)	N/A	Not measured	Not measured	CD45⁻, Lineage⁻, CXCR4⁺, CD133⁺, SSEA-4⁺; ALP positive; Oct3/4, Nanog, Sox2 mRNA⁽ʰⁱᵍʰ⁾.	N/A	Co-culture with Wharton’s Jelly MSC (to stimulate proliferation); Hematopoietic colony formation assay (methylcellulose CFU); Erythroid differentiation induction	Human	Flow cytometry (phenotype); ALP staining; qRT-PCR; Colony-forming unit assay	N/A (not cultured alone; co-cultured with feeder)	N/A	N/A (colonies form in semisolid media)	N/A (spheres not reported; form hematopoietic colonies instead)	No (not tested; expected no teratoma)	N/A	Yes (Oct4, Nanog, Sox2 quantified); Telomere not studied	Confirmed high Oct4/Nanog/Sox2 expression in isolated VSELs (pluripotency profile); telomere status not reported	Surface markers (CD45/CXCR4/CD133 etc.), ALP enzyme activity, cell cycle status, clonogenic output (CFU), differentiation markers (CD34/CD45).	Isolated VSELs have a primitive immunophenotype (CD45⁻/CXCR4⁺/SSEA-4⁺) and quiescent cell cycle; co-culture with MSCs activates them to enter cycle, upregulate CD34/CD45, and form multilineage hematopoietic colonies, including erythrocytes.	Develop a high-purity isolation method for cord blood VSELs and evaluate their in vitro hematopoietic differentiation potential.	A novel stepwise centrifugation + chemotaxis method yields a small, Oct4⁺/Nanog⁺/SSEA-4⁺ VSEL population from cord blood. When stimulated by MSC co-culture, these VSELs exit quiescence and differentiate into CD34⁺/CD45⁺ hematopoietic progenitors, forming colonies of all blood lineages (including erythrocytes) in vitro.	E. Gounari, A. Daniilidis, N. Tsagias, A. Michopoulou, K. Kouzi, and G. Koliakos, ‘Isolation of a novel embryonic stem cell cord blood–derived population with in vitro hematopoietic capacity in the presence of Wharton’s jelly–derived mesenchymal stromal cells’, Cytotherapy, vol. 21, no. 2, pp. 246–259, Feb. 2019, doi: 10.1016/j.jcyt.2018.11.006.	Gounari, E., Daniilidis, A., Tsagias, N., Michopoulou, A., Kouzi, K., and Koliakos, G. (2019). Isolation of a novel embryonic stem cell cord blood–derived population with in vitro hematopoietic capacity in the presence of Wharton’s jelly–derived mesenchymal stromal cells. Cytotherapy 21, 246–259. https://doi.org/10.1016/j.jcyt.2018.11.006.	Gounari, E., Daniilidis, A., Tsagias, N., Michopoulou, A., Kouzi, K., and Koliakos, G. (2019). Isolation of a novel embryonic stem cell cord blood–derived population with in vitro hematopoietic capacity in the presence of Wharton’s jelly–derived mesenchymal stromal cells. Cytotherapy 21, 246–259. doi: 10.1016/j.jcyt.2018.11.006
9	Human	Human umbilical cord blood (USSC line)	N/A	N/A	N/A	No (VSEL not mentioned)	N/A	Established USSC culture (from cord blood per previous method)	N/A (using expanded USSCs in vitro)	N/A	N/A	Not applicable	N/A	(USSCs are CD45⁻, HLA-DR⁻ per original Kögler study).	N/A	miR-17-92 overexpression in USSCs; measured tumor suppressor gene expression changes	Human	qPCR (gene expression); Western blot (likely, for tumor suppressors)	N/A	N/A	N/A	N/A	No	N/A	No (pluripotency genes not relevant here)	N/A	Expression levels of six tumor suppressor genes (p53, p15, RBL1, SMAD2, SMAD4, MAPK1).	Overexpression of miR-17-92 in USSCs significantly downregulated multiple tumor suppressor genes (notably p53).	Investigate how over-expression of the miR-17-92 microRNA cluster affects stem cells (USSCs), particularly tumor suppressor gene expression.	Enforced miR-17-92 expression in USSCs led to marked reduction of tumor suppressor gene expression (especially p53), supporting an oncogenic role of this miRNA cluster in stem cells.	R. Tavakoli et al., ‘The role of miR-17-92 cluster in the expression of tumor suppressor genes in unrestricted somatic stem cells’, Biologicals, vol. 46, pp. 143–147, Mar. 2017, doi: 10.1016/j.biologicals.2017.02.006.	Tavakoli, R., Vakilian, S., Langroudi, L., Arefian, E., Sahmani, M., Soleimani, M., and Jamshidi-Adegani, F. (2017). The role of miR-17-92 cluster in the expression of tumor suppressor genes in unrestricted somatic stem cells. Biologicals 46, 143–147. https://doi.org/10.1016/j.biologicals.2017.02.006.	Tavakoli, R., Vakilian, S., Langroudi, L., Arefian, E., Sahmani, M., Soleimani, M., et al. (2017). The role of miR-17-92 cluster in the expression of tumor suppressor genes in unrestricted somatic stem cells. Biologicals 46, 143–147. doi: 10.1016/j.biologicals.2017.02.006
10	Human	Human umbilical cord blood (for USSCs); neonatal rabbits with induced IVH as recipients	N/A	N/A	N/A	No (USSC therapy study; no VSEL analysis)	Not applicable (VSEL not investigated)	Cord blood mononuclear cells isolated by Ficoll, USSC colonies expanded in culture; neonatal rabbit IVH model established by glycerol injection	Not applicable (VSELs not isolated)	Not applicable	N/A	Not reported	Not reported	Oligodendrocyte lineage markers in host brain (PDGFRα, OLIG2, NKX2.2, Ki67); growth factors (TGFβ1, FGF2, IGF-1) in tissue/CSF	N/A	Therapeutic infusion of USSCs after IVH; assessed recovery of oligodendrocyte proliferation and myelination	Human (cells) into Rabbit (model)	USSCs tracked via GFP-luciferase labeling; oligodendrocyte progenitors counted histologically; TGFβ1/FGF2 levels measured	No (no colony culture; cells injected in vivo)	Not applicable	No (no in vitro culture; no sphere formation)	Not applicable	No (not tested)	Not applicable	No (USSC pluripotency markers not examined in this study)	Not applicable	Host tissue markers (OL lineage cell counts, myelin, growth factor levels).	USSC treatment restored OL progenitor proliferation/maturation and myelination (PDGFRα⁺/OLIG2⁺ cells increased) and normalized TGFβ1/FGF2 levels after IVH.	To evaluate whether USSC infusion can recover oligodendrogenesis after intraventricular hemorrhage (IVH) in neonatal rabbits.	USSCs administered 24 h after IVH markedly improved oligodendrocyte lineage proliferation and myelination in the periventricular zone, accompanying restored TGFβ1 levels. This suggests USSC therapy reverses IVH-induced impairment of oligodendrocyte development.	D. A. Finkel et al., ‘Early Postnatal Expression of Tgfβ-1 and Fgf-2 Correlates With Regenerative Functions of Unrestricted Somatic Stem Cell Infusion After Rabbit GMH-IVH’, Stem Cells Translational Medicine, vol. 12, no. 12, pp. 811–824, Dec. 2023, doi: 10.1093/stcltm/szad064.	Finkel, D.A., Malfa, A., Liao, Y., Purohit, D., Hu, F., Sulaymankhil, D., Abhishek Narra, S., Hussein, K., Subbian, S., Cairo, M.S., et al. (2023). Early Postnatal Expression of Tgfβ-1 and Fgf-2 Correlates With Regenerative Functions of Unrestricted Somatic Stem Cell Infusion After Rabbit GMH-IVH. Stem Cells Translational Medicine 12, 811–824. https://doi.org/10.1093/stcltm/szad064.	Finkel, D. A., Malfa, A., Liao, Y., Purohit, D., Hu, F., Sulaymankhil, D., et al. (2023). Early Postnatal Expression of Tgfβ-1 and Fgf-2 Correlates With Regenerative Functions of Unrestricted Somatic Stem Cell Infusion After Rabbit GMH-IVH. Stem Cells Translational Medicine 12, 811–824. doi: 10.1093/stcltm/szad064
11	Human	Adult human bone marrow (iliac crest aspirates); marrow stromal cells (for comparison)	N/A	N/A	N/A	No (focused on MIAMI subpopulation, not termed VSEL)	Not applicable	Whole bone marrow cells plated at low density; adherent cells cultured in 2% FBS + EGF + PDGF to selectively expand MIAMI cells	Not applicable (VSEL not specifically isolated; MIAMI cells obtained by culture conditions)	Not reported (MIAMI cells small but exact size not given)	N/A	Not reported	Not reported	Pluripotency markers: OCT-4, REX-1, SSEA-4, hTERT (telomerase); osteogenic differentiation markers: Runx2, Osterix, osteocalcin, bone sialoprotein, ALP activity; hypoxia marker HIF-1α	N/A	Osteogenic differentiation assay under normoxia vs hypoxia; assessed lineage marker expression and mineralization	Human	Monitoring of stemness markers (Oct4, Rex1, etc.) and differentiation markers under different O₂ tensions; comparison to standard MSC cultures	No (cells grown as adherent monolayer; no mention of colonies detaching)	Not applicable	No (no spheroids; mineralized matrix formed only in normoxia)	Not applicable	No	Not applicable	Yes – OCT4, REX1, SSEA-4, hTERT were analyzed	Low 3% O₂ caused significant upregulation of OCT4, REX1, SSEA-4, and hTERT expression, indicating maintenance of pluripotent phenotype; no direct telomere length measured (telomerase activity used as proxy)	Proliferation rate, viability under various pO₂; embryonic stem cell marker expression (OCT4, REX1, SSEA-4, hTERT); osteogenic markers and calcium deposition in cultures.	At 21% O₂, MIAMI cells showed high osteogenic marker expression and mineral deposition; at 3% O₂, osteogenic differentiation was blocked (no mineralization) while OCT4, REX1, hTERT, SSEA-4 remained high. Low oxygen preserves a primitive state and prevents differentiation.	To examine the role of low oxygen tension in regulating MIAMI cells’ capacity to self-renew (maintain “stemness”) versus undergo osteogenic differentiation	Low oxygen (1–5% O₂) inhibits osteogenic differentiation of MIAMI cells (no expression of osteoblast markers or mineralization at 3% O₂) and instead sustains a primitive, pluripotent-like state (elevated OCT4, REX1, SSEA-4, hTERT). This suggests that physiologic hypoxia favors stemness over differentiation in human bone marrow MIAMI cells.	G. D’Ippolito, S. Diabira, G. A. Howard, B. A. Roos, and P. C. Schiller, ‘Low oxygen tension inhibits osteogenic differentiation and enhances stemness of human MIAMI cells’, Bone, vol. 39, no. 3, pp. 513–522, Sep. 2006, doi: 10.1016/j.bone.2006.02.061.	D’Ippolito, G., Diabira, S., Howard, G.A., Roos, B.A., and Schiller, P.C. (2006). Low oxygen tension inhibits osteogenic differentiation and enhances stemness of human MIAMI cells. Bone 39, 513–522. https://doi.org/10.1016/j.bone.2006.02.061.	D’Ippolito, G., Diabira, S., Howard, G. A., Roos, B. A., and Schiller, P. C. (2006a). Low oxygen tension inhibits osteogenic differentiation and enhances stemness of human MIAMI cells. Bone 39, 513–522. doi: 10.1016/j.bone.2006.02.061
12	Animal	Rat bone marrow (femur and tibia) – very small embryonic-like stem cells (VSELs) isolated from adult rats	N/A	N/A	N/A	Yes	Yes (VSELs successfully sorted from rat BM)	Bone marrow cells flushed from rat bones; red blood cells lysed; mononuclear cells collected	Fluorescence-activated cell sorting: Lin⁻ (TCRαβ, CD3, CD11b, CD45RA⁻) and CD45⁻ cells, gated on small size (debris gate) to isolate VSELs	Very small (not explicitly measured; estimated ~3–6 μm initially); VSELs increased in size after induction (cells enlarged toward cardiomyocyte morphology)	N/A	Not reported	Not reported	Isolation markers: Lin (T-cell, B-cell, myeloid markers), CD45, CD106; Pluripotent markers: Nanog, Oct-4, Sox2 (stemness genes); Cardiac markers: cardiac troponin T (cTnT), α-sarcomeric actin (α-actin)	N/A	In vitro differentiation of VSELs into cardiomyocytes by 5-azacytidine (5-AzaC) treatment (10 μM for 2 weeks); assessed morphological changes and expression of cardiac markers	Rat	Flow cytometry confirmed a distinct Lin⁻ CD45⁻ small-cell population (VSEL); differentiation confirmed by upregulation of cardiomyocyte markers (cTnT, α-actin) and loss of stem markers (Nanog, Oct4) post-5-AzaC; ~18–19% of cells became cTnT/α-actin⁺ by day 14	No (no colony culture; VSELs were directly induced in monolayer)	Not applicable	No (cells did not form floating spheres; they remained adherent and changed shape under 5-AzaC)	Not applicable	No	Not applicable	Yes – Nanog, Oct4, Sox2 mRNA levels were tracked	Nanog, Oct4, Sox2 were progressively downregulated during 5-AzaC-induced differentiation, indicating loss of pluripotency as VSELs acquired a cardiac phenotype	Expression of stem cell markers (Nanog, Oct4, Sox2) over differentiation time course; cardiomyogenic markers (cTnT, α-actin) at mRNA and protein levels; percentage of cells expressing cardiac markers.	Within 14 days of 5-AzaC treatment, rat BM-derived VSELs exhibited cardiomyocyte-like morphology and significantly upregulated cardiac proteins cTnT and α-actin (≈18–19% positive) while stemness markers (Nanog, Oct4, Sox2) were markedly downregulated. Thus, VSELs demonstrate the capacity to differentiate into cardiomyocytes in vitro.	To investigate the ability of rat bone marrow-derived VSELs to differentiate into cardiomyocytes in vitro using 5-azacytidine.	Rat VSELs can be induced to become cardiomyocyte-like cells in vitro. 5-AzaC treatment caused the small VSELs to enlarge and express cardiomyocyte markers (cTnT, α-actin) with ~18–19% efficiency, while pluripotency markers were lost. These results suggest VSELs could serve as seed cells for biological pacemaker development.	X. Sun et al., ‘5-Azacytidine-Induced Cardiomyocyte Differentiation of Very Small Embryonic-Like Stem Cells’, Stem Cells International, vol. 2020, pp. 1–8, Sep. 2020, doi: 10.1155/2020/5162350.	Sun, X., Li, H., Zhu, Y., Xu, P., Zuo, Q., Li, B., and Gu, X. (2020). 5-Azacytidine-Induced Cardiomyocyte Differentiation of Very Small Embryonic-Like Stem Cells. Stem Cells International 2020, 1–8. https://doi.org/10.1155/2020/5162350.	Sun, X., Li, H., Zhu, Y., Xu, P., Zuo, Q., Li, B., et al. (2020). 5-Azacytidine-Induced Cardiomyocyte Differentiation of Very Small Embryonic-Like Stem Cells. Stem Cells International 2020, 1–8. doi: 10.1155/2020/5162350
13	Animal	Adult mouse bone marrow	N/A	N/A	N/A	Yes	No (no evidence of functional pluripotent VSELs was found)	Whole BM cells processed (likely RBC lysis); lineage depletion and flow cytometry used to define subpopulations	FACS sorting of Lin⁻ SCA-1⁺ cells, subdivided into CD45⁻/int “VSEL” candidates vs CD45^hi HSCs; further gated by forward scatter using microspheres (2–6 μm, 6–10 μm, >10 μm size gates)	Supposed VSELs were expected at 3–5 μm, but sorted “VSEL” candidates were mostly larger (~7 μm) with very few <5 μm particles	N/A	Not reported (telomere length not measured; DNA content analyzed via Syto16 staining)	Not reported	Surface phenotype: Lin⁻, Sca-1⁺, CD45⁻/int (putative VSEL gate); DNA content (Syto16 dye for ploidy); pluripotency marker Oct4 (assessed via Oct4-EGFP reporter mice and RT-PCR)	N/A	In vitro pluripotency assays – co-culture on C2C12 myoblast feeder to test sphere (embryoid body-like) formation; OP9 stromal co-culture and methylcellulose to test hematopoietic colony formation	Mouse	Flow cytometry and imaging: assessed cell size distribution and DNA content (to distinguish cells vs debris); Oct4 expression checked with transgenic Oct4-GFP mice and qRT-PCR (no Oct4 detected); functional assays showed no sphere or colony formation (versus positive controls)	No (any sphere-like clumps in culture were due to feeder cell aggregation, not stem cell colonies)	No (candidate VSELs formed only small cell clusters, never the “embryoid body-like” spheres reported by others)	No (apart from feeder artifacts, no floating spheroids were generated by sorted cells)	No	No (not performed)	Not applicable	Yes – Oct4 (and other pluripotency genes) were examined	No Oct4 expression was detected in the putative VSEL fraction (by GFP reporter or PCR). Authors conclude these cells lack pluripotent transcription factors	Size/FSC profile of Lin⁻Sca-1⁺ cells; DNA content (diploidy vs sub-diploid debris); Oct4 (and pluripotency) gene expression; capacity to form spheres on feeder; ability to generate hematopoietic colonies.	The majority (~90%) of events in the VSEL gate were acellular fragments with little DNA (sub-diploid). The few true cells present were not “very small” (mostly ~7 μm), did not express Oct4 or other pluripotency markers, and failed to form sphere structures or hematopoietic colonies in culture. Thus, no functional pluripotent VSELs were confirmed.	To rigorously evaluate whether very small embryonic-like stem cells (Lin⁻ CD45⁻/int Sca-1⁺ cells in adult mouse BM) truly exist and possess pluripotency (multi-germ layer differentiation potential).	No evidence for pluripotent VSELs was found in adult mouse bone marrow. Most events gated as “VSELs” were artifacts (subcellular debris or mis-gated cells) and the few cells sorted had no Oct4 expression and could not generate differentiated progeny. The study refutes earlier claims by showing that murine BM Lin⁻ Sca-1⁺ CD45⁻ cells lack stem cell properties.	M. Miyanishi et al., ‘Do Pluripotent Stem Cells Exist in Adult Mice as Very Small Embryonic Stem Cells?’, Stem Cell Reports, vol. 1, no. 2, pp. 198–208, Aug. 2013, doi: 10.1016/j.stemcr.2013.07.001.	Miyanishi, M., Mori, Y., Seita, J., Chen, J.Y., Karten, S., Chan, C.K.F., Nakauchi, H., and Weissman, I.L. (2013). Do Pluripotent Stem Cells Exist in Adult Mice as Very Small Embryonic Stem Cells? Stem Cell Reports 1, 198–208. https://doi.org/10.1016/j.stemcr.2013.07.001.	Miyanishi, M., Mori, Y., Seita, J., Chen, J. Y., Karten, S., Chan, C. K. F., et al. (2013). Do Pluripotent Stem Cells Exist in Adult Mice as Very Small Embryonic Stem Cells? Stem Cell Reports 1, 198–208. doi: 10.1016/j.stemcr.2013.07.001
14	Human	Human peripheral blood – burn injury patients (44 patients, 30–60% total body area burns) vs healthy controls	N/A	N/A	N/A	Yes	Yes (burn patients showed increased circulating VSELs compared to controls)	Peripheral blood samples drawn at 24 h, 48 h, 5 d post-burn and from controls; mononuclear cells isolated (e.g. Ficoll)	Flow cytometry: gated rare Lin⁻ CD45⁻ events with small size; identified VSELs as CXCR4⁺ CD34⁺ CD133⁺ within that population; confirmed by immunostaining for pluripotency markers on sorted cells	Not directly measured (defined as events left of lymphocyte gate in FSC – very small)	N/A	Not reported	Not reported	HSPC markers: CD34, CD133 (circulating hematopoietic progenitors); VSEL phenotype: Lin⁻ CD45⁻ CXCR4⁺ small cells; pluripotency markers: Oct-4, Nanog, SSEA-4 (assessed by immunofluorescence); serum factors: SDF-1, VEGF, HGF (measured by ELISA)	N/A	No in vitro functional differentiation; study observed in vivo mobilization kinetics	Human	Flow cytometry counts of CD34⁺CD133⁺ cells and Lin⁻ CD45⁻CXCR4⁺ small cells; direct immunofluorescence staining of circulating Lin⁻ CD45⁻ cells for nuclear Oct-4, Nanog and surface SSEA-4; qRT-PCR for Oct-4 and Nanog mRNA in PB MNCs	Not applicable (no cell culture performed)	Not applicable	Not applicable	Not applicable	No	Not applicable	Yes – Oct-4, Nanog (mRNA and protein) and SSEA-4 were examined	Burn patients had significantly elevated Oct-4 and Nanog mRNA in PB MNCs at 24 h post-injury (vs controls). Circulating Lin⁻ CD45⁻ cells co-expressed Oct-4, Nanog, SSEA-4, confirming these mobilized cells possess pluripotency markers. Telomere length not assessed.	Circulating stem/progenitor cell counts (CD34⁺ CD133⁺ HSPCs, and CXCR4⁺ Lin⁻ CD45⁻ VSELs) at multiple time points; pluripotency marker expression (Oct-4, Nanog, SSEA-4) in the small cell fraction; early lineage markers (epidermal p63, Krt14, Krt15; endothelial VE-cadherin) in PB cells; levels of stem cell chemoattractants (SDF-1, VEGF, HGF).	Within 24 h of severe burn, patients’ PB showed a surge of CD34⁺ CD133⁺ HSPCs and a notable increase in circulating VSELs (small Oct-4⁺ Nanog⁺ SSEA-4⁺ CXCR4⁺ Lin⁻ CD45⁻ cells) compared to controls. SDF-1 and VEGF levels rose in parallel. Mobilized PBMNCs also expressed early epidermal and endothelial markers, suggesting mobilized cells contribute to wound healing.	To determine if developmentally early stem cells (HSPCs and VSELs) are mobilized into peripheral blood in patients with major skin burn injuries.	Skin burn injury mobilizes stem cells into circulation. Burn patients exhibited elevated circulating CD34⁺ CD133⁺ progenitors and a significant rise in primitive VSELs (Oct-4⁺ Nanog⁺ SSEA-4⁺ CXCR4⁺ Lin⁻ CD45⁻ cells) in the first week post-injury. This mobilization correlates with increased SDF-1/VEGF levels, implying that tissue damage triggers release of VSELs which may aid regeneration.	J. Drukała et al., ‘Stem Cells, Including a Population of Very Small Embryonic-Like Stem Cells, are Mobilized Into Peripheral Blood in Patients After Skin Burn Injury’, Stem Cell Rev and Rep, vol. 8, no. 1, pp. 184–194, Mar. 2012, doi: 10.1007/s12015-011-9272-4.	Drukała, J., Paczkowska, E., Kucia, M., Młyńska, E., Krajewski, A., Machaliński, B., Madeja, Z., and Ratajczak, M.Z. (2012). Stem Cells, Including a Population of Very Small Embryonic-Like Stem Cells, are Mobilized Into Peripheral Blood in Patients After Skin Burn Injury. Stem Cell Rev and Rep 8, 184–194. https://doi.org/10.1007/s12015-011-9272-4.	Drukała, J., Paczkowska, E., Kucia, M., Młyńska, E., Krajewski, A., Machaliński, B., et al. (2012). Stem Cells, Including a Population of Very Small Embryonic-Like Stem Cells, are Mobilized Into Peripheral Blood in Patients After Skin Burn Injury. Stem Cell Rev and Rep 8, 184–194. doi: 10.1007/s12015-011-9272-4
15	Human	Human umbilical cord blood (CB);	Human peripheral blood (PB)	Human G-CSF-mobilized peripheral blood progenitor cells (apheresis)	N/A	Yes	Yes (VSEL markers found in all sources, CB, apheresis, and PB)	Mononuclear cells isolated by Ficoll from CB, PB, and apheresis; additionally, cells from the erythrocyte pellet (after lysis) were collected to capture VSELs that sediment with RBC	No separate sorting – VSELs analyzed within samples by gating flow cytometry on small-sized, CD45⁻ “debris” events; also enriched by including cells from RBC-lysis layer (which contains small cells)	Not measured directly (defined by FSC: “debris” gate of very low size, roughly <6 μm)	N/A	Not reported	Not reported	Pluripotency markers: OCT3/4, NANOG (protein by Western blot & IF); surface markers: SSEA-4, CXCR4 (flow cytometry); CD45 (negative gating)	N/A	No functional differentiation assay (phenotypic characterization only)	Human	Multi-method: flow cytometry with dual gating (debris-sized vs larger CD45⁻ cells) to quantify SSEA-4⁺, CXCR4⁺, OCT4⁺, NANOG⁺ cells; immunofluorescence showing NANOG and OCT4 in cells (nuclear and cytoplasmic); Western blot confirming NANOG and OCT4A proteins in cell fractions (MNC vs RBC layer)	Not applicable (no culture performed)	Not applicable	Not applicable	Not applicable	No	Not applicable	Yes – extensive analysis of OCT4 and NANOG at protein level (telomere length not studied)	Western blots showed robust OCT4 and NANOG protein in all sources (including adult PB), particularly in mobilized PB and CB. Authors conclude the bona fide OCT4A isoform is present (not just pseudogenes). No telomere data.	Expression of NANOG, OCT4 (and isoforms) by IF and WB; flow cytometry percentages of cells positive for SSEA-4, CXCR4, OCT4, NANOG in “debris” vs CD45⁻ gates; comparison of yield by RBC lysis vs Ficoll; cell recovery counts.	All three sources harbor rare cells expressing pluripotent stem cell markers. Cord blood had the highest frequency of VSEL markers, PB the least. In flow, the small “debris” gate had slightly higher NANOG⁺, OCT4⁺, SSEA-4⁺, CXCR4⁺ percentages than the larger CD45⁻ gate (though differences were minor). Western blot confirmed OCT4A and multiple NANOG protein bands in these cells. The RBC-lysis metho…	To isolate and characterize VSEL stem cells from different human hematopoietic sources (CB, PB, PBPC) in terms of pluripotent stem cell marker expression.	Very small embryonic-like cells were identified in cord blood, adult peripheral blood, and mobilized blood, based on expression of embryonic markers (nuclear OCT4A and NANOG, surface SSEA-4, CXCR4). VSEL-marker expression was highest in cord blood and lowest in normal PB. Importantly, using an RBC lysis isolation improved VSEL recovery. The study underscores that pluripotency-associated markers a…	S. E. Kuruca, D. D. Çelik, D. Özerkan, and G. Erdemir, ‘Characterization and Isolation of Very Small Embryonic-like (VSEL) Stem Cells Obtained from Various Human Hematopoietic Cell Sources’, Stem Cell Rev and Rep, vol. 15, no. 5, pp. 730–742, Oct. 2019, doi: 10.1007/s12015-019-09896-1.	Kuruca, S.E., Çelik, D.D., Özerkan, D., and Erdemir, G. (2019). Characterization and Isolation of Very Small Embryonic-like (VSEL) Stem Cells Obtained from Various Human Hematopoietic Cell Sources. Stem Cell Rev and Rep 15, 730–742. https://doi.org/10.1007/s12015-019-09896-1.	Kuruca, S. E., Çelik, D. D., Özerkan, D., and Erdemir, G. (2019). Characterization and Isolation of Very Small Embryonic-like (VSEL) Stem Cells Obtained from Various Human Hematopoietic Cell Sources. Stem Cell Rev and Rep 15, 730–742. doi: 10.1007/s12015-019-09896-1
16	Animal	Adult mouse testes (seminiferous tubules)	N/A	N/A	N/A	Yes	Yes (VSELs identified alongside spermatogonial stem cells in adult testis)	Enzymatic dissociation of testicular tissue to obtain single-cell suspension	Differential centrifugation: spin at 250 g (pellet A – large cells), then supernatant spun at 1000 g (pellet B – enriched small stem cells); pellet B analyzed by flow cytometry gating viable (7-AAD⁻) Lin⁻ CD45⁻ SCA-1⁺ cells (VSELs and SSCs)	2–6 μm (VSELs) vs >6 μm (SSCs), as determined by FSC relative to microspheres	N/A	Not reported	Not reported	Flow/phenotype: Lin⁻, CD45⁻, SCA-1⁺ (defines both VSEL & SSC); SSEA-1 (stem cell antigen-1); c-Kit, GFRα1 (SSC markers); LIFR (receptor), ERα/ERβ (estrogen receptors); Pluripotency: OCT-4 (distinct isoforms Oct4A vs total), NANOG, SOX2 (mRNA)	N/A	No in vitro differentiation; analysis of enrichment and marker expression only	Mouse	Flow cytometry: quantified Lin⁻ CD45⁻ SCA-1⁺ events in pellet A vs B (∼10× VSEL enrichment in pellet B); immunofluorescence on testis smears for OCT4, NANOG, SSEA-1, etc. (showing small OCT4⁺ nuclei = VSELs, vs slightly larger OCT4^(cyto) = SSCs); qRT-PCR comparing pellet B vs A for pluripotency (Oct4A, Nanog, Sox2) and PGC markers (Stella, Fragilis)	No (no colonies cultured; cells analyzed fresh)	Not applicable	No	Not applicable	No	Not applicable	Yes – Oct4 (Oct4A and total), Nanog, Sox2 examined (plus no telomere data)	Pellet B showed >2-fold higher Oct4A, Nanog, Sox2 transcripts than pellet A (p < 0.05), confirming VSELs express key pluripotency genes. Telomere length not measured.	Counts of VSELs vs SSCs (frequency in total vs enriched fractions); expression of OCT4, NANOG, SSEA-1, c-Kit, GFRα1, LIFR, ERα/β on enriched cells (IF); pluripotency (Oct4A, Nanog, Sox2), PGC (Stella, Fragilis) and receptor (ERα/β) transcripts (qRT-PCR).	A small Lin⁻ CD45⁻ SCA-1⁺ VSEL population (~0.07% of testis cells, 2–6 μm) was successfully enriched (~10×) by high-speed centrifugation. These VSELs strongly express pluripotency markers (nuclear OCT4A, NANOG, SOX2) and primordial germ cell markers, while co-existing larger SCA-1⁺ c-Kit⁺ cells (>6 μm) represent SSCs with only cytoplasmic OCT4. VSELs and SSCs both express ERα/β, suggesting suscep…	To establish a simple protocol to delineate and enrich pluripotent VSELs (very small, OCT4⁺) alongside spermatogonial stem cells (SSCs) in adult mouse testes.	High-speed centrifugation enabled clear demonstration of two distinct stem cell populations in adult testes: rare pluripotent VSELs (~2–6 μm, OCT4^nuclear⁺ NANOG⁺) and larger SSCs (>6 μm, OCT4^cytoplasmic⁺); enriched VSELs showed elevated expression of pluripotency genes (Oct4A, Sox2, Nanog), confirming their embryonic-like nature; expression of estrogen receptors on these cells suggests environm…	A. Kaushik and D. Bhartiya, ‘Additional Evidence to Establish Existence of Two Stem Cell Populations Including VSELs and SSCs in Adult Mouse Testes’, Stem Cell Rev and Rep, vol. 16, no. 5, pp. 992–1004, Oct. 2020, doi: 10.1007/s12015-020-09993-6.	Kaushik, A., and Bhartiya, D. (2020). Additional Evidence to Establish Existence of Two Stem Cell Populations Including VSELs and SSCs in Adult Mouse Testes. Stem Cell Rev and Rep 16, 992–1004. https://doi.org/10.1007/s12015-020-09993-6.	Kaushik, A., and Bhartiya, D. (2020). Additional Evidence to Establish Existence of Two Stem Cell Populations Including VSELs and SSCs in Adult Mouse Testes. Stem Cell Rev and Rep 16, 992–1004. doi: 10.1007/s12015-020-09993-6
17	Animal	Adult mouse uterus (endometrium+myometrium) across estrous cycle phases	N/A	N/A	N/A	Yes	Yes (VSELs and endometrial stem cells identified; numbers fluctuate with cycle)	Enzymatic digestion of uterine tissue to single cells	Differential centrifugation: 250 g spin to remove bulk cells, then 1000 g spin of supernatant to enrich small stem/progenitor cells (pellet B); pellet B analyzed by flow (viable LIN⁻ CD45⁻ SCA-1⁺ VSEL/EnSC)	2–6 μm (VSELs, high N:C ratio) vs >6 μm (endometrial stem cells, EnSCs)	N/A	Not reported	Not reported	Pluripotent markers: OCT-4 (nuclear vs cytoplasmic isoforms), NANOG, SOX-2 (mRNA); surface markers: SSEA-1, SCA-1, c-KIT (shared by VSELs/EnSCs); hormone receptors: ERα, ERβ, PR, FSHR (co-expressed in OCT4⁺ cells); PGC markers: Stella (Dppa3), Fragilis (Ifitm3)	N/A	No in vitro differentiation; observed natural variation across estrus cycle (in vivo context)	Mouse	Flow cytometry: quantified viable LIN⁻ CD45⁻ SCA-1⁺ cells in 1000 g vs 250 g pellets (showed ~10-fold VSEL enrichment at 3000 rpm); immunofluorescence: OCT4⁺ small cells co-stained with SSEA-1 and hormone receptors (ERα/β, PR, FSHR) in uterine sections; qRT-PCR: compared 3000 rpm pellet vs 1000 rpm for Oct4/Oct4A, Nanog, Sox2, Stella, Fragilis, ERs, PR, FSHR transcripts	N/A	N/A	N/A	N/A	No	N/A	Yes – Oct4/Oct4A, Nanog, Sox2 measured (telomere length not studied)	Enriched 3000 rpm cell fraction showed higher expression of pluripotency genes (Oct4, Oct4A, Nanog, Sox2) than 1000 rpm fraction, indicating VSELs carry these factors. Oct4 localized to nuclei in VSELs vs cytoplasm in EnSCs. No telomere analysis.	Counts of VSELs/EnSCs in uterus across estrous stages (diestrus, estrus, etc.); marker expression profiles: pluripotent (Oct4/Oct4A, Nanog, Sox2), PGC (Stella, Fragilis), hormone receptors (ERα, ERβ, PR, FSHR1/3) in enriched vs total cell fractions; immunolocalization of OCT4, SSEA-1, ERα/β, PR, FSHR in situ.	VSELs (2–6 μm, Oct4^nuclear⁺) and slightly larger EnSCs (>6 μm, Oct4^cyto⁺) were enriched from uterus. Flow cytometry showed ~10-fold more VSELs in pellet B vs A. Pluripotency transcripts (Oct4A, Nanog, etc.) were significantly upregulated in enriched cells. VSEL/EnSC numbers varied with the estrous cycle – peaking at estrus/metestrus phases. OCT4⁺ VSELs co-expressed ERα, ERβ, PR, and FSHR, indic…	To enrich and characterize uterine VSELs and progenitor EnSCs in adult mice and examine their variation across the estrous cycle.	Pluripotent VSELs (~2–6 μm) and progenitor EnSCs (>6 μm) were successfully isolated from adult mouse uterus. These cells express stem cell markers (OCT4, NANOG, SSEA-1) and hormone receptors, and their abundance fluctuates with the estrous cycle (maximal during estrus/metestrus). This suggests that cyclical hormonal signals regulate VSEL/EnSC populations in the endometrium, supporting their role …	P. Singh and D. Bhartiya, ‘Pluripotent Stem (VSELs) and Progenitor (EnSCs) Cells Exist in Adult Mouse Uterus and Show Cyclic Changes Across Estrus Cycle’, Reprod. Sci., vol. 28, no. 1, pp. 278–290, Jan. 2021, doi: 10.1007/s43032-020-00250-2.	Singh, P., and Bhartiya, D. (2021). Pluripotent Stem (VSELs) and Progenitor (EnSCs) Cells Exist in Adult Mouse Uterus and Show Cyclic Changes Across Estrus Cycle. Reprod. Sci. 28, 278–290. https://doi.org/10.1007/s43032-020-00250-2.	Singh, P., and Bhartiya, D. (2021). Pluripotent Stem (VSELs) and Progenitor (EnSCs) Cells Exist in Adult Mouse Uterus and Show Cyclic Changes Across Estrus Cycle. Reprod. Sci. 28, 278–290. doi: 10.1007/s43032-020-00250-2
18	Human	Human umbilical cord blood – unrestricted somatic stem cells (USSCs) derived from neonatal CB	N/A	N/A	N/A	No (focused on USSC differentiation)	Not applicable	Cord blood mononuclear cells isolated by Ficoll; cultured in 20% FBS DMEM to derive USSC colonies (per Kögler 2004 method)	Not applicable (VSELs not involved)	Not applicable	N/A	Not reported	Not reported	USSC identity markers not re-characterized here (see Kögler 2004); Differentiation markers: Nurr1 (NR4A2, dopaminergic precursor TF), β-catenin (Wnt pathway effector, nuclear localization); pathway modulators: TGFβ (added), BIO (GSK-3β inhibitor activating Wnt), SB431542 (TGFβ inhibitor), Dkk1 (Wnt inhibitor)	N/A	Differentiation of USSCs toward dopaminergic neurons in vitro under various conditions: treated with Wnt activator (BIO) and/or TGFβ, and with inhibitors (Dkk1, SB431542) to assess combined pathway effects	Human	USSCs initially characterized as per Kögler et al. (CD45⁻ adherent stem cells); differentiation outcomes confirmed by measuring Nurr1 expression (qPCR/protein) and nuclear β-catenin levels (immunostaining) under different treatments	No (USSCs grow as adherent cells; no colony formation step reported)	Not applicable	No (no spheroids; differentiation induced in monolayer culture on coverslips)	Not applicable	No	Not applicable	No (Oct4/Nanog not examined in this differentiation study)	Not applicable	Nurr1 expression levels (as marker of DA neuron precursors); localization of β-catenin (nuclear vs cytoplasmic) as readout of Wnt activation; analysis of signaling interplay (effect of adding/inhibiting TGFβ and Wnt) on cell differentiation.	Activation of TGFβ or Wnt signaling alone significantly increased Nurr1 expression and nuclear β-catenin in USSCs (indicating enhanced dopaminergic differentiation). Combined inhibition of one pathway abrogated the effect of the other – e.g. adding TGFβ + Wnt inhibitor Dkk1, or Wnt activator + TGFβ inhibitor, led to marked reduction in Nurr1 and nuclear β-catenin. Thus, both pathways synergistica…	To determine whether TGFβ and Wnt signaling pathways cooperatively modulate the early dopaminergic differentiation of adult-derived USSCs.	Wnt and TGFβ signals act synergistically to promote dopaminergic differentiation of USSCs. Either TGFβ or Wnt stimulation alone elevated Nurr1 (dopaminergic precursor marker) and activated β-catenin translocation to the nucleus. Conversely, simultaneous blockade of one pathway negated the pro-differentiation effect of the other, resulting in significantly lower Nurr1 and nuclear β-catenin levels.…	A. Akhlaghpour, A. Parvaneh Tafreshi, E. Roussa, C. Bernard, and B. Zeynali, ‘TGFβ and Wnt Signaling Pathways Cooperatively Enhance Early Dopaminergic Differentiation of the Unrestricted Somatic Stem Cells’, J Mol Neurosci, vol. 70, no. 5, pp. 769–777, May 2020, doi: 10.1007/s12031-020-01487-x.	Akhlaghpour, A., Parvaneh Tafreshi, A., Roussa, E., Bernard, C., and Zeynali, B. (2020). TGFβ and Wnt Signaling Pathways Cooperatively Enhance Early Dopaminergic Differentiation of the Unrestricted Somatic Stem Cells. J Mol Neurosci 70, 769–777. https://doi.org/10.1007/s12031-020-01487-x.	Akhlaghpour, A., Parvaneh Tafreshi, A., Roussa, E., Bernard, C., and Zeynali, B. (2020). TGFβ and Wnt Signaling Pathways Cooperatively Enhance Early Dopaminergic Differentiation of the Unrestricted Somatic Stem Cells. J Mol Neurosci 70, 769–777. doi: 10.1007/s12031-020-01487-x
19	Human	GFP-labeled human USSCs (unrestricted somatic stem cells) transplanted into LPS-induced septic mice (lung injury model)	N/A	N/A	N/A	No (focus on USSC tracking in vivo)	N/A	USSCs (human) cultured and transduced with GFP (90% transduction efficiency) prior to injection.	N/A (VSELs not isolated; USSC used as given therapeutic cell)	N/A	N/A	N/A	N/A	N/A (the study tracked USSCs, not characterizing VSEL markers)	N/A	In vivo: Inject 1×10⁶ GFP–USSCs intravenously into LPS-challenged (sepsis) mice; perform optical imaging (OI) at 6 h and 24 h to track cell localization; harvest organs at 24 h for immunohistochemistry (IHC) and flow cytometry to quantify homing cells.	Mouse	Optical Imaging (whole-animal fluorescence imaging) to detect GFP–USSC location in vivo; Immunohistochemistry (IHC) on lung/liver sections (anti-GFP) to visualize homed cells; Flow cytometry on digested organs to quantify % GFP⁺ cells.	N/A	N/A	N/A	N/A (no colony formation; cells were evaluated in vivo only)	N/A (no teratoma test; short-term homing study)	N/A	N/A (pluripotency/telomere not relevant to this homing study)	N/A	Tracked parameter: distribution of GFP–USSCs in organs over time (OI signal intensity); histological co-localization of GFP cells in lung/liver; % of injected cells homed (≈0.8% of total lung cells by 24 h); no adverse effects noted	GFP–USSCs efficiently homed to injured lungs and liver within 24 h of intravenous infusion in septic mice; optical imaging showed GFP–USSC signal in the anterior torso (lungs/liver) by 6–24 h post-injection; IHC confirmed GFP⁺ cells in lung and liver tissues of LPS-challenged mice; flow cytometry quantified ~0.8% of lung and ~0.7% of liver cells as donor USSCs at 24 h, indicating substantial acut…	To track and quantify the homing of GFP-labeled USSCs to organs in a murine sepsis (endotoxemia) model.	GFP-expressing cord blood USSCs were infused into septic mice and predominantly homed to the lungs and liver within 24 hours. Optical imaging and IHC revealed USSC accumulation in these injured organs, with quantification showing ~0.8% of lung and 0.7% of liver cells were donor-derived by 24 h. This demonstrates that systemically delivered USSCs actively localize to sites of inflammation in vivo.	Z. Zarei-Behjani, M. Soleimani, A. Atashi, S. Ebrahimi-Barough, J. Ai, and A. A. Hamidieh, ‘Tracking of GFP-labeled unrestricted somatic stem cells transplanted in the sepsis mouse model’, Tissue and Cell, vol. 60, pp. 33–37, Oct. 2019, doi: 10.1016/j.tice.2019.07.009.	Zarei-Behjani, Z., Soleimani, M., Atashi, A., Ebrahimi-Barough, S., Ai, J., and Hamidieh, A.A. (2019). Tracking of GFP-labeled unrestricted somatic stem cells transplanted in the sepsis mouse model. Tissue and Cell 60, 33–37. https://doi.org/10.1016/j.tice.2019.07.009.	Zarei-Behjani, Z., Soleimani, M., Atashi, A., Ebrahimi-Barough, S., Ai, J., and Hamidieh, A. A. (2019). Tracking of GFP-labeled unrestricted somatic stem cells transplanted in the sepsis mouse model. Tissue and Cell 60, 33–37. doi: 10.1016/j.tice.2019.07.009
20	Animal	Mouse testis (adult; control vs. neonatal E2/DES-treated)	N/A	N/A	N/A	Yes	Yes (VSEL numbers increased under treatments)	Enzymatic dissociation of testes into single-cell suspensions	Flow cytometry gating of small viable Lin⁻, CD45⁻, Sca-1⁺ cells (no sorting, for enumeration).	2–6 μm (flow cytometry size calibration)	N/A	N/A	N/A	Lin⁻, CD45⁻, Sca-1⁺.	c-Kit⁺ spermatogonia (differentiating SSCs, measured separately)	N/A	Mouse	Flow cytometry analysis and qRT-PCR validation of VSEL-specific transcripts (Oct4a, Sox2, etc.)	N/A	N/A	N/A	N/A	No (not tested)	– (not tested; in vivo DES exposure led to testis tumors)	Yes (Oct4a, Sox2, Nanog mRNA assessed by qRT-PCR)	VSEL pluripotency transcripts (Oct4a, Nanog, etc.) increased several-fold after neonatal estrogenic exposure	Numbers of VSELs and c-Kit⁺ progenitors (by FACS); meiotic 4n cells (ploidy), sperm count, tubule histology; expression of stem cell markers (Oct4 variants, Sox2, Nanog, Stella, Fragilis); differentiation markers (Scp3, Protamine); apoptotic genes (Bcl2, Bax); regulatory genes (p53, Np95).	DES caused ~7-fold rise in VSELs and pluripotency transcripts, but ~7-fold drop in c-Kit^+^ spermatogonia and 4n meiotic cells, leading to impaired spermatogenesis and infertility.	To evaluate whether testicular stem cells (VSELs, SSCs) are affected by neonatal endocrine disruption, leading to adult infertility and tumorigenesis.	Neonatal estrogenic disruption increased self-renewal of VSELs (accumulation ~7× after DES) and blocked their differentiation (fewer c-Kit⁺ progenitors), resulting in defective spermatogenesis, reduced fertility, and initiation of testicular tumors.	A. Kaushik, S. Anand, and D. Bhartiya, ‘Altered Biology of Testicular VSELs and SSCs by Neonatal Endocrine Disruption Results in Defective Spermatogenesis, Reduced Fertility and Tumor Initiation in Adult Mice’, Stem Cell Rev and Rep, vol. 16, no. 5, pp. 893–908, Oct. 2020, doi: 10.1007/s12015-020-09996-3.	Kaushik, A., Anand, S., and Bhartiya, D. (2020). Altered Biology of Testicular VSELs and SSCs by Neonatal Endocrine Disruption Results in Defective Spermatogenesis, Reduced Fertility and Tumor Initiation in Adult Mice. Stem Cell Rev and Rep 16, 893–908. https://doi.org/10.1007/s12015-020-09996-3.	Kaushik, A., Anand, S., and Bhartiya, D. (2020). Altered Biology of Testicular VSELs and SSCs by Neonatal Endocrine Disruption Results in Defective Spermatogenesis, Reduced Fertility and Tumor Initiation in Adult Mice. Stem Cell Rev and Rep 16, 893–908. doi: 10.1007/s12015-020-09996-3
21	Animal	Mouse bone marrow (BM)	N/A	N/A	N/A	Yes	Yes (a rare Oct4⁺ Lin⁻ CD45⁻ population was isolated).	Flushing of BM, lysis of red cells to obtain mononuclear cells	FACS sorting of Lin⁻, CD45⁻, Sca-1⁺, SSEA-1⁺ (Oct4-enriched) cells.	~3–6 μm (very small size, “smaller than erythrocytes”)	N/A	N/A	N/A	Lin⁻, CD45⁻, SSEA-1⁺, Sca-1⁺ (VSEL phenotype).	N/A	N/A	Mouse	Oct4 mRNA expression was used to confirm sorted cells’ identity (VSELs were highly Oct4-enriched)	N/A	N/A	N/A	N/A	No (VSELs do not form teratomas in vivo; no injection test here)	– (not tested in this study)	Oct4 mRNA (confirming pluripotency); no telomere analysis	Oct4 was confirmed highly expressed in VSELs; other pluripotency genes were not directly assayed here (quiescence studied via miRNA)	Global microRNA expression profile; imprinting regulators (p57 (Kip2), Rasgrf1) transcript levels.	VSELs showed a unique miRNA signature: upregulation of cell-cycle inhibitors and downregulation of insulin/IGF signaling miRNAs, consistent with a quiescent state.	To investigate whether microRNAs contribute to the quiescent state of VSELs.	VSELs exhibit high levels of miRNAs that enforce quiescence by enhancing cell cycle checkpoints and suppressing insulin signaling, explaining their lack of proliferation without external support.	M. Maj, G. Schneider, J. Ratajczak, M. Suszynska, M. Kucia, and M. Z. Ratajczak, ‘The cell cycle- and insulin-signaling-inhibiting miRNA expression pattern of very small embryonic-like stem cells contributes to their quiescent state’, Exp Biol Med (Maywood), vol. 240, no. 8, pp. 1107–1111, Aug. 2015, doi: 10.1177/1535370215584940.	Maj, M., Schneider, G., Ratajczak, J., Suszynska, M., Kucia, M., and Ratajczak, M.Z. (2015). The cell cycle- and insulin-signaling-inhibiting miRNA expression pattern of very small embryonic-like stem cells contributes to their quiescent state. Exp Biol Med (Maywood) 240, 1107–1111. https://doi.org/10.1177/1535370215584940.	Maj, M., Schneider, G., Ratajczak, J., Suszynska, M., Kucia, M., and Ratajczak, M. Z. (2015). The cell cycle- and insulin-signaling-inhibiting miRNA expression pattern of very small embryonic-like stem cells contributes to their quiescent state. Exp Biol Med (Maywood) 240, 1107–1111. doi: 10.1177/1535370215584940
22	Human	Human umbilical cord blood (mononuclear cells cultured to derive USSC)	N/A	N/A	N/A	No (focus was on USSC, not specifically VSEL)	N/A	Ficoll density separation to obtain MNC from cord blood	– (no VSEL isolation; USSC colonies obtained by adherent culture of MNC)	N/A	N/A	N/A	N/A	(USSC) OCT4, SOX2, NANOG gene promoters (epigenetic state)	(USSC) hTERT gene promoter methylation; histone marks (H3K4me3, H3K27me3) on pluripotency genes	Ectopic OCT4 expression in USSC to test activation of pluripotency network	Human	Bisulfite sequencing and chromatin immunoprecipitation were used to assess methylation and histone marks on pluripotency gene loci	N/A	N/A	N/A	N/A	No (not tested)	N/A	Yes (OCT4, SOX2, NANOG epigenetic status; telomerase gene hTERT methylation)	USSC had OCT4 promoter partially methylated and NANOG/SOX2 promoters demethylated; no repressive histone marks (SOX2 had bivalent mark)	DNA methylation of OCT4, SOX2, NANOG, hTERT promoters; activating/repressive histone modifications on these genes; response to OCT4 transfection.	USSC display incomplete epigenetic silencing of pluripotency genes (partially demethylated promoters, poised chromatin), enabling rapid reactivation (OCT4 overexpression swiftly induced SOX2).	To examine the epigenetic basis for USSC pluripotent properties given they lack detectable OCT4/SOX2/NANOG expression.	USSC maintain pluripotency genes in a “poised” epigenetic state (partially demethylated, no repressive marks), which preserves their broad differentiation potential despite low baseline expression.	S. Santourlidis et al., ‘Unrestricted somatic stem cells (USSC) from human umbilical cord blood display uncommitted epigenetic signatures of the major stem cell pluripotency genes’, Stem Cell Research, vol. 6, no. 1, pp. 60–69, Jan. 2011, doi: 10.1016/j.scr.2010.08.003.	Santourlidis, S., Wernet, P., Ghanjati, F., Graffmann, N., Springer, J., Kriegs, C., Zhao, X., Brands, J., Araúzo-Bravo, M.J., Neves, R., et al. (2011). Unrestricted somatic stem cells (USSC) from human umbilical cord blood display uncommitted epigenetic signatures of the major stem cell pluripotency genes. Stem Cell Research 6, 60–69. https://doi.org/10.1016/j.scr.2010.08.003.	Santourlidis, S., Wernet, P., Ghanjati, F., Graffmann, N., Springer, J., Kriegs, C., et al. (2011). Unrestricted somatic stem cells (USSC) from human umbilical cord blood display uncommitted epigenetic signatures of the major stem cell pluripotency genes. Stem Cell Research 6, 60–69. doi: 10.1016/j.scr.2010.08.003
23	Human	Human peripheral blood (female patients undergoing ovarian stimulation with FSH)	N/A	N/A	N/A	Yes	Yes (significant rise in circulating VSEL count post-FSH)	Peripheral blood draw; lysis of RBC and/or Ficoll to isolate nucleated cells for analysis	Flow cytometry gating of Lin⁻, CD235a⁻, CD45⁻, CD133⁺ cells (no sorting, cells counted by FACS).	Not stated (very small cells gated in debris fraction)	N/A	N/A	N/A	Lin⁻, CD235a⁻, CD45⁻, CD133⁺ (putative VSELs).	Lin⁻, CD235a⁻, CD45⁺, CD133⁺ (HSCs, measured in parallel; EPCs, identified as CD34+CD144+,CD34+CD133+, and CD34+CD309+CD133+ cells)	N/A	Human	Identification by established surface phenotype and flow cytometry; no further confirmation (phenotypic definition as above)	N/A	N/A	N/A	N/A	No	N/A	No (pluripotency genes not examined in this study)	N/A	Counts of VSEL (Lin⁻ CD45⁻ CD133⁺) and HSPC (Lin⁻ CD45⁺ CD133⁺) per μL; counts of various EPC phenotypes (CD34⁺ CD144⁺, etc.).	FSH administration significantly increased circulating VSELs and HSCs, but not endothelial progenitors (EPC), indicating selective mobilization of stem/progenitor cells.	To assess if clinically used FSH can mobilize stem/progenitor cells (VSELs, HSPCs, EPCs) into peripheral blood.	FSH therapy mobilized VSELs and HSCs into circulation (numbers rose significantly), whereas EPC counts showed no consistent change; this supports a germline-origin hypothesis for VSELs and suggests FSH as a potential stem cell mobilizer.	M. Zbucka-Kretowska et al., ‘Effective Mobilization of Very Small Embryonic‐Like Stem Cells and Hematopoietic Stem/Progenitor Cells but Not Endothelial Progenitor Cells by Follicle‐Stimulating Hormone Therapy’, Stem Cells International, vol. 2016, no. 1, p. 8530207, Jan. 2016, doi: 10.1155/2016/8530207.	Zbucka-Kretowska, M., Eljaszewicz, A., Lipinska, D., Grubczak, K., Rusak, M., Mrugacz, G., Dabrowska, M., Ratajczak, M.Z., and Moniuszko, M. (2016). Effective Mobilization of Very Small Embryonic‐Like Stem Cells and Hematopoietic Stem/Progenitor Cells but Not Endothelial Progenitor Cells by Follicle‐Stimulating Hormone Therapy. Stem Cells International 2016, 8530207. https://doi.org/10.1155/2016/…	Zbucka-Kretowska, M., Eljaszewicz, A., Lipinska, D., Grubczak, K., Rusak, M., Mrugacz, G., et al. (2016). Effective Mobilization of Very Small Embryonic‐Like Stem Cells and Hematopoietic Stem/Progenitor Cells but Not Endothelial Progenitor Cells by Follicle‐Stimulating Hormone Therapy. Stem Cells International 2016, 8530207. doi: 10.1155/2016/8530207
24	Animal	Adult rat bone marrow (femurs, tibias)	N/A	N/A	N/A	Yes	Yes (Lin⁻ SSEA-1⁺ cells detected at ~0.015% of BM MNC).	Flushing of femurs/tibias with heparinized PBS; Percoll density (1.073 g/mL) to isolate mononuclear cells.	FACS sorting for SSEA-1⁺ small cells; post-sort purity re-checked; sorted cells were Lin⁻ (CD45⁻ Ter119⁻ Gr1⁻ CD11b⁻).	4–5 μm (diameter of SSEA-1⁺ rat VSELs).	N/A	N/A	N/A	SSEA-1⁺; Sca-1⁺ (post-sort SSEA-1⁺ cells were Sca-1 positive); Lineage-negative (CD45, Ter119, Gr1, CD11b all absent); Transcription factors: Oct4, Nanog, Sox2, Rex1, Fgf4 (mRNA and nuclear protein).	N/A	In vitro: High proliferative potential on MEF feeder (clonal expansion); Formation of embryoid-like bodies (EBs) in soft agar (with LIF, bFGF) – these EBs gave rise to derivatives of all 3 germ layers; Directed differentiation into cardiomyocytes and endothelial cells with cytokine induction. In vivo: Transplantation of ELSCs (some pre-induced with BMP-2/IGF-1/bFGF) into acutely infarcted rat hea…	Rat	Y-chromosome FISH in female host hearts to track male donor cells; Immunohistochemistry for cardiac markers (cardiac troponin T, CD31) on Y-FISH⁺ cells; Echocardiography to measure ejection fraction (EF), fractional shortening (FS), and LV dimensions post-MI; Transmission electron microscopy (TEM) of sorted cells to assess ultrastructure; RT-PCR and immunocytochemistry for pluripotency genes.	N/A (no bulk BM colonies – non-adherent small cells require feeder)	Yes – Single SSEA-1⁺ cells on feeder formed tight cobblestone-like clusters that displaced underlying feeder cells.	N/A (embryoid bodies formed in semi-solid agar rather than as free-floating spheroids in liquid culture)	Yes – Embryoid bodies (spherical multicellular aggregates) formed from single VSELs in soft agar cultures	No teratomas observed (VSEL injection into SCID mice did not produce tumors)	No tumors or teratomas formed; adult BM VSELs did not induce any teratoma in immunodeficient mice, consistent with their quiescent nature	Yes – Oct4, Nanog, Rex1, Sox2 expression confirmed (active transcription in VSELs, albeit at lower levels than ESCs); Telomere length not directly measured (presumed normal diploid DNA content)	VSELs exhibited a PSC-like gene profile (Oct4, Nanog, etc.), though Oct4/Nanog transcripts were expressed at modestly lower levels than in ESC. Nonetheless, VSEL pluripotency genes were significantly higher than in mesenchymal stem cells, indicating a primitive state without full pluripotent activation (which may explain lack of teratoma formation)	Markers: SSEA-1 on surface; absence of hematopoietic lineage markers; high nucleus-to-cytoplasm ratio with euchromatic nucleus (EM); Expression of early cardiac markers upon differentiation (cTnT, CD31 in vivo); Y-FISH confirming donor cell engraftment	Transplanted rat VSELs (“ELSCs”) demonstrated multilineage differentiation capacity and contributed to cardiac repair. In vitro, single VSELs clonally expanded and formed embryoid body–like spheroids that generated derivatives of all germ layers. In a myocardial infarction model, VSEL transplantation led to significant improvements in cardiac function (higher EF/FS) and new cardiomyocyte and endo…	To isolate and characterize very small embryonic-like stem cells (ELSCs) from adult rat bone marrow and evaluate their cardiac differentiation potential and therapeutic effects in a myocardial infarction model.	A rare population of SSEA-1⁺ Lin⁻ very small stem cells (~4 μm) was purified from adult rat bone marrow. These ELSCs expressed pluripotency genes (Oct4, Nanog, etc.) and formed clonal spheres (embryoid bodies) in culture, differentiating into all three germ layer lineages. When transplanted into infarcted rat hearts, ELSCs differentiated into cardiomyocytes and endothelial cells and significantly…	J.-H. Wu, H.-J. Wang, Y.-Z. Tan, and Z.-H. Li, ‘Characterization of Rat Very Small Embryonic-Like Stem Cells and Cardiac Repair After Cell Transplantation for Myocardial Infarction’, Stem Cells and Development, vol. 21, no. 8, pp. 1367–1379, May 2012, doi: 10.1089/scd.2011.0280.	Wu, J.-H., Wang, H.-J., Tan, Y.-Z., and Li, Z.-H. (2012). Characterization of Rat Very Small Embryonic-Like Stem Cells and Cardiac Repair After Cell Transplantation for Myocardial Infarction. Stem Cells and Development 21, 1367–1379. https://doi.org/10.1089/scd.2011.0280.	Wu, J.-H., Wang, H.-J., Tan, Y.-Z., and Li, Z.-H. (2012). Characterization of Rat Very Small Embryonic-Like Stem Cells and Cardiac Repair After Cell Transplantation for Myocardial Infarction. Stem Cells and Development 21, 1367–1379. doi: 10.1089/scd.2011.0280
25	Animal	Mouse bone marrow	N/A	N/A	N/A	Yes	Yes (VSELs were successfully FACS-sorted and analyzed)	Flushing BM from long bones; RBC lysis to obtain BM mononuclear cells	Multi-parameter FACS sorting (MoFlo) to isolate Sca-1⁺, Lin⁻, CD45⁻ small cells.	“Slightly smaller than erythrocytes” (~3–6 μm)	N/A	N/A	N/A	Sca-1⁺, Lin⁻, CD45⁻ (BM VSEL phenotype).	Sca-1⁺, Lin⁻, CD45⁺ (HSC comparator population).	Co-culture on C2C12 feeder layer to form VSEL-derived spheres (EB-like clusters)	Mouse	Previous work demonstrated demethylated Oct4 promoter and active histone marks in VSELs, confirming true pluripotency gene expression	N/A	N/A	N/A	Yes (in co-culture, VSELs formed sphere-like colonies)	No (VSELs do not form teratomas unless mitogenic signals are restored)	– (not tested in this study; VSEL known non-tumorigenic in vivo)	No (Oct4, Nanog, Sox2 expression known from prior studies; this study focused on transcriptome; telomere not examined)	N/A	Genome-wide gene expression (20-cell cDNA microarray) of VSEL vs. HSC vs. ESC; qRT-PCR validation of key signaling genes; formation of VSEL-derived spheres on feeder.	VSELs exhibit upregulation of tissue-specific genes and complement pathways, but repression of UV response and growth factor signaling pathways (IGF-1, ERK, PI3K); notably, co-culture on a feeder reverses this repression, inducing VSELs to form differentiated spheres.	To characterize the transcriptome of BM-derived VSELs and understand mechanisms of their quiescence (and activation upon co-culture).	VSELs in adult BM are transcriptionally primed for differentiation (express lineage-specific genes) but have suppressed mitogenic signaling, which likely prevents spontaneous proliferation and teratoma formation. Restoring growth factor signals (e.g., via feeder co-culture) allows VSELs to proliferate and form sphere-like colonies, indicating a path to harness these cells for regeneration.	K. Mierzejewska et al., ‘Genome-wide analysis of murine bone marrow-derived very small embryonic-like stem cells reveals that mitogenic growth factor signaling pathways play a crucial role in the quiescence and ageing of these cells’, International Journal of Molecular Medicine, vol. 32, no. 2, pp. 281–290, Aug. 2013, doi: 10.3892/ijmm.2013.1389.	Mierzejewska, K., Heo, J., Kang, J.W., Kang, H., Ratajczak, J., Ratajczak, M.Z., Kucia, M., and Shin, D.-M. (2013). Genome-wide analysis of murine bone marrow-derived very small embryonic-like stem cells reveals that mitogenic growth factor signaling pathways play a crucial role in the quiescence and ageing of these cells. International Journal of Molecular Medicine 32, 281–290. https://doi.org/1…	Mierzejewska, K., Heo, J., Kang, J. W., Kang, H., Ratajczak, J., Ratajczak, M. Z., et al. (2013). Genome-wide analysis of murine bone marrow-derived very small embryonic-like stem cells reveals that mitogenic growth factor signaling pathways play a crucial role in the quiescence and ageing of these cells. International Journal of Molecular Medicine 32, 281–290. doi: 10.3892/ijmm.2013.1389
26	Animal	Adult mouse uterus (endometrium; FVB-GFP strain, estrus stage)	N/A	N/A	N/A	Yes	Yes (SSEA-1+ OCT4+ VSELs identified in endometrium)	Uterine horns harvested; enzymatically digested (collagenase IV + trypsin) to single-cell suspension; RBC lysis; differential centrifugation (250×g then 1000×g) to enrich small “Pellet B” stem cells	Immunomagnetic sorting of SSEA-1⁺ cells from Pellet B (EasySep kit)	Small cells (few μm diameter) with high nucleus/cytoplasm ratio (qualitatively “very small”)	N/A	N/A	N/A	SSEA-1; OCT4 (nuclear in VSELs); Sca-1 (mRNA expression); GFP label (donor-derived cells); LIN⁻/CD45⁻ (implied phenotype of enriched fraction)	N/A	In vivo transplantation of GFP-tagged VSELs into wild-type mouse uterus (engraftment into luminal and glandular epithelium); in vivo endometrial scratching injury activating resident OCT4⁺ VSELs to proliferate and regenerate uterine epithelium; plus neonatal estrogen exposure test showing increased VSEL numbers.	Mouse	Immunofluorescence & confocal imaging of GFP⁺ transplanted cells in uterine tissue; OCT4 immunostaining (nuclear OCT4A in VSEL vs cytoplasmic in progenitors); RT–PCR confirming Oct4A transcripts in sorted SSEA-1⁺ VSELs.	N/A	N/A	N/A	N/A	No (no teratoma assay performed)	N/A	Yes (OCT4 studied; NANOG not in this study; telomere length not examined)	Nuclear OCT4⁺ VSELs present (confirming pluripotent state); no telomere data.	SSEA-1⁺ small cells (~<5 μm) with high N/C ratio; Oct4A gene and OCT4 protein (nuclear) in VSEL; Sca-1 transcript in VSEL; GFP tracking of donor cells.	Identified rare OCT4⁺ VSELs (Lin⁻ SSEA-1⁺) in the uterus that self-renew and produce slightly larger progenitors (with cytoplasmic OCT4) – these progenitors give rise to new epithelial cells, highlighting VSELs as uterine stem cells.	To establish that very small embryonic-like stem cells (VSELs) are the elusive adult stem cells in mouse endometrium.	Functionally active OCT4+ VSELs reside in adult uterine lining and serve as the true uterine stem/progenitor cells, self-renewing and generating progenitor cells (EnSCs) that differentiate into uterine epithelium, thereby maintaining endometrial homeostasis.	P. Singh, S. Metkari, and D. Bhartiya, ‘Additional evidence to support OCT-4 positive VSELs and EnSCs as the elusive tissue-resident stem/progenitor cells in adult mice uterus’, Stem Cell Res Ther, vol. 13, no. 1, p. 60, Dec. 2022, doi: 10.1186/s13287-022-02703-8.	Singh, P., Metkari, S., and Bhartiya, D. (2022). Additional evidence to support OCT-4 positive VSELs and EnSCs as the elusive tissue-resident stem/progenitor cells in adult mice uterus. Stem Cell Res Ther 13, 60. https://doi.org/10.1186/s13287-022-02703-8.	Singh, P., Metkari, S., and Bhartiya, D. (2022). Additional evidence to support OCT-4 positive VSELs and EnSCs as the elusive tissue-resident stem/progenitor cells in adult mice uterus. Stem Cell Res Ther 13, 60. doi: 10.1186/s13287-022-02703-8
27	Human	Human peripheral blood (steady-state; healthy volunteers across ages)	N/A	N/A	N/A	Yes	Yes (circulating VSELs detected in all age groups)	Venipuncture and processing of blood (RBC lysis to analyze nucleated cells by flow cytometry)	Flow cytometry gating of small (2–10 μm) Lin⁻, CD45⁻ cells expressing stem markers (CD133, CD34, CXCR4); no cell culture or sorting.	Gate: 2–10 μm events (small size window used for VSEL analysis)	N/A	N/A	N/A	Lin⁻, CD45⁻, CD133⁺ (putative VSEL subset).	Lin⁻, CD45⁻, CD34⁺ and Lin⁻, CD45⁻, CXCR4⁺ subsets (additional VSEL phenotypes analyzed).	N/A	Human	RT-qPCR for pluripotency markers (SSEA-4, OCT4, NANOG, SOX2 mRNAs) in sorted VSELs to verify their stemness; similar levels found irrespective of age.	N/A	N/A	N/A	N/A	No (not performed)	N/A	Yes (OCT4, NANOG, SOX2, SSEA-4 gene expression compared across ages)	No significant differences in OCT4, NANOG, SOX2, SSEA-4 mRNA among young vs. old, confirming these factors are expressed in circulating VSELs at all ages	Counts of Lin⁻, CD45⁻ VSELs (with markers CD133, CD34, CXCR4) per mL blood in “young” (20–39), “middle-aged” (40–59), “older” (60–70) groups; expression of pluripotency genes in these cells; correlation with age.	The frequency of circulating VSELs (Lin⁻ CD45⁻ small cells, including CD133⁺/CD34⁺/CXCR4⁺ subsets) did not significantly differ between young, middle-aged, and elderly individuals; pluripotency marker levels in VSELs were also comparable across ages, suggesting the VSEL pool is quantitatively and qualitatively maintained throughout life.	To determine if the number of circulating VSELs in peripheral blood varies with human age.	The abundance of circulating VSELs is similar in young, middle-aged, and older adults, indicating that this pluripotent stem cell reserve persists at steady levels across the lifespan; thus, the VSEL pool does not significantly diminish with age and may serve as a lifelong reserve for tissue repair.	H. Sovalat, M. Scrofani, A. Eidenschenk, and P. Hénon, ‘Human Very Small Embryonic‐Like Stem Cells Are Present in Normal Peripheral Blood of Young, Middle‐Aged, and Aged Subjects’, Stem Cells International, vol. 2016, no. 1, p. 7651645, Jan. 2016, doi: 10.1155/2016/7651645.	Sovalat, H., Scrofani, M., Eidenschenk, A., and Hénon, P. (2016). Human Very Small Embryonic‐Like Stem Cells Are Present in Normal Peripheral Blood of Young, Middle‐Aged, and Aged Subjects. Stem Cells International 2016, 7651645. https://doi.org/10.1155/2016/7651645.	Sovalat, H., Scrofani, M., Eidenschenk, A., and Hénon, P. (2016). Human Very Small Embryonic‐Like Stem Cells Are Present in Normal Peripheral Blood of Young, Middle‐Aged, and Aged Subjects. Stem Cells International 2016, 7651645. doi: 10.1155/2016/7651645
28	Human	Human bone marrow (marrow-isolated adult multilineage inducible cells, i.e., MIAMI subfraction of MSC)	N/A	N/A	N/A	No	No (study focused on MIAMI MSC subset, not VSELs)	BM aspirates from adult donors; MSC mononuclear fraction cultured under specific conditions to derive homogeneous MIAMI cell population	N/A (no VSEL; MIAMI cells obtained via adherence culture in defined medium, low O₂)	N/A	N/A	N/A	N/A	Oct4A, Nanog, Sox2, Rex1 (pluripotency genes sustained in MIAMI); hTERT (telomerase component expressed); SSEA-4 (stem cell surface marker on MIAMI); Notch1 intracellular domain (activated Notch signal) ↑ at 3% O₂; REST (neuronal stemness factor) ↑ at low O₂; HIF-1α (hypoxia sensor) ↑ at low O₂; AIF, Bak (pro-apoptosis) ↓ under low O₂; p53 and SA-β-gal (senescence markers) ↓ at low O₂; Lrp5 (Wnt …	N/A	In vitro, MIAMI cells cultured at physiologic 3% O₂ vs ambient 20% O₂; low O₂ enhanced self-renewal (higher Oct4A, Nanog, Sox2; more proliferation); and diminished differentiation/senescence (lower p53, AIF, β-gal); Pathway modulation: blocking Wnt (via Lrp5 siRNA) reduced Sox2/Oct4A and cell expansion; while blocking PI3K/Akt (Wortmannin) increased osteogenesis (more ALP activity, mineralization…	Human	Flow cytometry/immunostaining (per earlier studies) showing MIAMI cells express stemness markers Oct4, SSEA-4, etc.; western blot/qPCR for pathway proteins & transcripts (Notch1 ICD, HIF1α, REST, p53, etc.) under different O₂; ALP histochemical assay and Alizarin Red staining confirming osteogenic differentiation outcome; comparative proteomics (prior study) showing MIAMI cells closer to ESCs tha…	N/A	N/A	N/A	N/A	No (no teratoma formation test; study on culture conditions)	N/A	Yes (Oct4A, Nanog, Sox2, Rex1, etc., were analyzed; telomere length not measured)	Low O₂ caused sustained nuclear Oct4A, Nanog, Sox2 in MIAMI cells (enhanced “stemness”); telomerase (hTERT) remained expressed; no telomere length data.	Pluripotency marker levels (Oct4A, Nanog, etc.) at 3% vs 20% O₂; pro-apoptotic (AIF, Bak) and senescence (p53, β-gal) markers; activation of Notch (NICD), Wnt (Lrp5), and PI3K/Akt pathways (p-Akt) under hypoxia; osteogenic differentiation markers and outcomes (ALP, matrix calcification) with pathway inhibition.	Under 3% O₂, MIAMI cells showed a complex signaling shift: elevated PI3K/Akt, Notch, and Wnt signaling correlated with higher Oct4A/Sox2/REST levels and reduced p53/AIF/Bak, leading to increased self-renewal and decreased differentiation/senescence; inhibiting PI3K/Akt forced cells into osteogenic differentiation (↑ bone markers), highlighting that hypoxia maintains an embryonic-like state via th…	To examine how low O₂ (physiologic hypoxia) affects self-renewal vs differentiation signaling in MIAMI cells, by analyzing PI3K/Akt, Notch, and Wnt pathway activity, as well as pluripotency marker expression under hypoxic vs normoxic culture.	Low oxygen tension activates a network of signals (PI3K/Akt, Notch, Wnt) that maintains MIAMI MSCs in an immature, self-renewing state—evidenced by increased nuclear Oct4A/REST and suppressed p53/AIF/Bak—while reducing differentiation, cell cycle arrest, apoptosis, and senescence. Notably, PI3K/Akt is central: its inhibition induces robust osteoblastic differentiation even at low O₂, tipping the …	C. Rios et al., ‘Low Oxygen Modulates Multiple Signaling Pathways, Increasing Self-Renewal, While Decreasing Differentiation, Senescence, and Apoptosis in Stromal MIAMI Cells’, Stem Cells and Development, vol. 25, no. 11, pp. 848–860, Jun. 2016, doi: 10.1089/scd.2015.0362.	Rios, C., D’Ippolito, G., Curtis, K.M., Delcroix, G.J.-R., Gomez, L.A., El Hokayem, J., Rieger, M., Parrondo, R., De Las Pozas, A., Perez-Stable, C., et al. (2016). Low Oxygen Modulates Multiple Signaling Pathways, Increasing Self-Renewal, While Decreasing Differentiation, Senescence, and Apoptosis in Stromal MIAMI Cells. Stem Cells and Development 25, 848–860. https://doi.org/10.1089/scd.2015.03…	Rios, C., D’Ippolito, G., Curtis, K. M., Delcroix, G. J.-R., Gomez, L. A., El Hokayem, J., et al. (2016). Low Oxygen Modulates Multiple Signaling Pathways, Increasing Self-Renewal, While Decreasing Differentiation, Senescence, and Apoptosis in Stromal MIAMI Cells. Stem Cells and Development 25, 848–860. doi: 10.1089/scd.2015.0362
29	Human	Human umbilical cord blood	N/A	N/A	N/A	No	N/A	Mononuclear cells obtained from cord blood (GMP protocol)	N/A	N/A	N/A	N/A	N/A	(No VSEL markers studied)	(No VSEL markers studied)	Osteogenic differentiation assay (DAG induction, Alizarin Red, calcium release)	Human	RT-PCR and Western blot for gene targets; Alizarin Red staining for mineralization	N/A	N/A	N/A	N/A	N/A	N/A	Yes (Oct4, Sox2)	USSC and spheres do not express OCT4 but express SOX2	miRNAs (e.g., miR-26a/b, -29b) and protein targets (CDK6, HDAC4, SMAD1)	miR-26a/b and miR-29b downregulate osteogenic inhibitors (CDK6, HDAC4) to accelerate differentiation	To analyze the functional impact of microRNAs on the osteogenic differentiation of USSC.	miR-26a/b and miR-29b are upregulated during osteogenesis and accelerate osteogenic differentiation of USSC by targeting inhibitors of bone formation.	H.-I. Trompeter et al., ‘MicroRNAs miR-26a, miR-26b, and miR-29b accelerate osteogenic differentiation of unrestricted somatic stem cells from human cord blood’, BMC Genomics, vol. 14, no. 1, p. 111, 2013, doi: 10.1186/1471-2164-14-111.	Trompeter, H.-I., Dreesen, J., Hermann, E., Iwaniuk, K.M., Hafner, M., Renwick, N., Tuschl, T., and Wernet, P. (2013). MicroRNAs miR-26a, miR-26b, and miR-29b accelerate osteogenic differentiation of unrestricted somatic stem cells from human cord blood. BMC Genomics 14, 111. https://doi.org/10.1186/1471-2164-14-111.	Trompeter, H.-I., Dreesen, J., Hermann, E., Iwaniuk, K. M., Hafner, M., Renwick, N., et al. (2013). MicroRNAs miR-26a, miR-26b, and miR-29b accelerate osteogenic differentiation of unrestricted somatic stem cells from human cord blood. BMC Genomics 14, 111. doi: 10.1186/1471-2164-14-111
30	Human	Human umbilical cord blood (for USSC derivation)	N/A	N/A	N/A	No (study focused on USSC therapy)	N/A	Mononuclear cells isolated from fresh cord blood (Percoll density); culture in low-glucose DMEM + 30% FBS + dexamethasone to outgrow USSC colonies.	USSC isolation: Adherent spindle-shaped colony outgrowth (GMP protocol); expanded through 5–8 passages; lentiviral GFP-Luc transduction for tracking	– (USSC median size ~ fibroblastic)	N/A	N/A	N/A	CD29, CD44, etc. (MSC-like surface markers); DLK1 positive; HOX gene cluster silenced (distinct from MSC).	N/A	In vivo: Inject 1×10⁶ USSCs into premature rabbit pups after intraventricular hemorrhage (IVH) (via either intracerebroventricular or intravenous route); track cell homing and assess neurobehavioral outcomes.	Human (donor cells; rabbits as in vivo model)	Bioluminescence imaging (live tracking of Luc⁺ cells in vivo); Immunohistochemistry for human cell detection (anti-human nuclei, GFP) in rabbit tissues; behavioral testing for motor function.	N/A	N/A (cells delivered systemically or into ventricles, no in vitro colonies)	N/A	N/A (no colony culture; USSCs form rosette-like aggregates in vivo after ICV injection)	No (USSCs known non-tumorigenic; exhibited “stable non-teratogenic” behavior in prior studies).	No tumors observed; transplanted USSCs did not form teratomas, indicating safety in vivo	Pluripotency genes not highly expressed (USSCs are more lineage-committed than ESC/VSEL) – they differentiate into 3 germ layers but do not form teratomas; telomere length not reported	USSCs exhibit a primitive “embryonic-like” gene expression profile (e.g., DLK1 high, HOX genes off) without true pluripotency gene upregulation, correlating with multipotency but lack of tumorigenicity.	Validated markers: GFP/Luc expression for tracking; cell-surface antigen profile overlapping with MSC but distinct (e.g., negative for hematopoietic markers); paracrine factors measured (high LIF, VEGF secretion).	USSCs migrated to injured brain tissue (after IV infusion) and formed periventricular cell aggregates (after ICV injection). They exerted anti-inflammatory effects, reducing microglial activation, apoptosis, and gliosis, and promoted myelin preservation – leading to improved motor function in the IVH newborn rabbit model. These findings demonstrate the therapeutic potential of USSCs for neonatal …	To evaluate whether human cord blood–derived USSCs can home to injury sites and improve outcomes in a preterm rabbit intraventricular hemorrhage (IVH) model (comparing intravenous vs intracerebroventricular delivery)	Systemically or intracerebrally administered USSCs successfully homed to the injured brain and lungs. Treated rabbit pups showed attenuated inflammation (less microglial infiltration, lower TNFα/IL-1β) and improved myelination and locomotor function compared to controls. These results indicate that cord blood USSCs confer neuroprotective, anti-inflammatory effects in IVH and improve neurological …	G. Vinukonda et al., ‘Human Cord Blood-Derived Unrestricted Somatic Stem Cell Infusion Improves Neurobehavioral Outcome in a Rabbit Model of Intraventricular Hemorrhage’, Stem Cells Translational Medicine, vol. 8, no. 11, pp. 1157–1169, Nov. 2019, doi: 10.1002/sctm.19-0082.	Vinukonda, G., Liao, Y., Hu, F., Ivanova, L., Purohit, D., Finkel, D.A., Giri, P., Bapatla, L., Shah, S., Zia, M.T., et al. (2019). Human Cord Blood-Derived Unrestricted Somatic Stem Cell Infusion Improves Neurobehavioral Outcome in a Rabbit Model of Intraventricular Hemorrhage. Stem Cells Translational Medicine 8, 1157–1169. https://doi.org/10.1002/sctm.19-0082.	Vinukonda, G., Liao, Y., Hu, F., Ivanova, L., Purohit, D., Finkel, D. A., et al. (2019). Human Cord Blood-Derived Unrestricted Somatic Stem Cell Infusion Improves Neurobehavioral Outcome in a Rabbit Model of Intraventricular Hemorrhage. Stem Cells Translational Medicine 8, 1157–1169. doi: 10.1002/sctm.19-0082
31	Animal	Ovary (rat; chemotherapy-ablated)	Bone marrow (rat, source of MSCs for transplant)	N/A	N/A	Yes	Yes (indirectly, via marker upregulation and follicle formation)	Whole ovaries were analyzed (no cell isolation); qRT-PCR on ovarian tissue homogenates; histological sections for follicles	N/A (VSELs not isolated; enhanced in situ via MSC+PMSG treatment)	N/A	N/A	N/A	N/A	Oct4 (total) and Oct4A; Nanog; Sca-1; MVH (DDX4); SCP3; NOBOX; DAZL; STRA8; FSHR	Bax (pro-apoptotic); miR-143; miR-376a (VSEL/pluripotency-related microRNAs)	In vivo transplantation of BM-MSCs into chemoablated ovary plus PMSG hormone administration; assessment of oogenesis restoration (gene expression, follicle counts, hormone levels)	Rat	qRT-PCR for pluripotency (Oct4, Oct4A, Nanog), germ cell (Mvh, Nobox, Dazl, Stra8, Scp3), stem cell (Sca-1), and apoptosis (Bax) markers; Western blot/IHC for key proteins; histological evaluation of follicles; hormone assay	N/A	N/A	N/A	N/A	N/A	N/A	Yes (Oct4/Oct4A, Nanog transcripts measured; protein levels); telomere length not studied	Marked upregulation of OCT4/OCT4A and NANOG in treated group confirmed activation of pluripotent VSELs	Transcriptional levels of pluripotency markers (Oct4, Oct4A, Nanog), germ cell development markers (MVH, STRA8, SCP3, NOBOX, DAZL), stem cell marker (Sca-1), and apoptotic marker (Bax); protein expression of key markers; follicular development (primordial to mature follicles) histologically; ovarian function (hormone output)	The combined MSC + PMSG therapy significantly increased expression of all tested genes (Oct4/A, Nanog, Sca-1, Mvh, Dazl, Nobox, Stra8, Scp3, etc.) and proteins in chemoablated ovaries, and restored a normal histological follicular architecture. Group V (chemo+MSC+PMSG) showed the highest pluripotency marker levels and abundant new primordial and mature follicles, indicating VSEL-driven oogenesis …	To evaluate whether very small embryonic-like stem cells (VSELs) can be stimulated to restore oogenesis in chemo-damaged ovaries by using mesenchymal stem cell (MSC) transplantation and gonadotropin (PMSG) treatment.	Bone marrow MSCs combined with PMSG markedly rejuvenated chemoablated rat ovaries via VSEL activation. The treated ovaries (MSC+PMSG) showed significant upregulation of all measured genes and proteins (OCT4/OCT4A, NANOG, Sca-1, MVH, SCP3, DAZL, etc.), along with recovery of cuboidal ovarian epithelium and numerous developing follicles. This confirms that quiescent ovarian VSELs were stimulated to…	N. Ebrahim et al., ‘Bone marrow-derived mesenchymal stem cells combined with gonadotropin therapy restore postnatal oogenesis of chemo-ablated ovaries in rats via enhancing very small embryonic-like stem cells’, Stem Cell Res Ther, vol. 12, no. 1, p. 517, Dec. 2021, doi: 10.1186/s13287-021-02415-5.	Ebrahim, N., Al Saihati, H.A., Shaman, A., Dessouky, A.A., Farid, A.S., Hussien, N.I., Mostafa, O., Seleem, Y., Sabry, D., Saad, A.S., et al. (2021). Bone marrow-derived mesenchymal stem cells combined with gonadotropin therapy restore postnatal oogenesis of chemo-ablated ovaries in rats via enhancing very small embryonic-like stem cells. Stem Cell Res Ther 12, 517. https://doi.org/10.1186/s13287…	Ebrahim, N., Al Saihati, H. A., Shaman, A., Dessouky, A. A., Farid, A. S., Hussien, N. I., et al. (2021). Bone marrow-derived mesenchymal stem cells combined with gonadotropin therapy restore postnatal oogenesis of chemo-ablated ovaries in rats via enhancing very small embryonic-like stem cells. Stem Cell Res Ther 12, 517. doi: 10.1186/s13287-021-02415-5
32	Animal	Mouse bone marrow (femurs, tibiae)	Mouse spleen	Peripheral blood (mouse)	Ovary (mouse)	Yes	Yes	Flushing of femurs/tibiae to obtain BM mononuclear cells; RBC lysis and filtering	FACS: Lin⁻ (B220, Gr-1, TCRαβ/γδ, CD11b, Ter119), Sca-1⁺, CD45⁻ gating to isolate VSELs.	(~5 μm; very small size noted qualitatively)	N/A	N/A	N/A	Sca-1, Lin cocktail, CD45 (for VSEL identification)	N/A	No specific functional assay (measured stem cell counts and reproductive organ histology under calorie restriction)	Mouse	Flow cytometry quantification of Lin⁻ Sca-1⁺ CD45⁻ cells in BM (VSELs) and CFU assays for HSPCs; histological analysis of ovaries.	N/A	N/A	N/A	N/A	N/A	N/A	No (Oct4/Nanog not examined in this study)	N/A (pluripotency markers not directly measured; focus on cell counts and physiology)	Counts of VSELs and HSPCs in BM, spleen, PB; ovarian follicle counts	Caloric restriction increased BM VSEL numbers (and HSPCs in BM, spleen, PB) and ovarian primordial/primary follicles, with no change in testes	To assess the effect of prolonged caloric restriction on the pool of VSELs in adult mice and correlate it with longevity and reproductive parameters.	Long-term caloric restriction (CR) leads to a higher number of BM-resident VSELs and HSPCs, correlating with an increase in ovarian follicle reserve; this expansion of the VSEL pool under CR may explain the positive impact of CR on lifespan.	K. Grymula et al., ‘Positive effects of prolonged caloric restriction on the population of very small embryonic-like stem cells – hematopoietic and ovarian implications’, J Ovarian Res, vol. 7, no. 1, p. 68, Dec. 2014, doi: 10.1186/1757-2215-7-68.	Grymula, K., Piotrowska, K., Słuczanowska-Głąbowska, S., Mierzejewska, K., Tarnowski, M., Tkacz, M., Poniewierska-Baran, A., Pędziwiatr, D., Suszyńska, E., Laszczyńska, M., et al. (2014). Positive effects of prolonged caloric restriction on the population of very small embryonic-like stem cells – hematopoietic and ovarian implications. J Ovarian Res 7, 68. https://doi.org/10.1186/1757-2215-7-68.	Grymula, K., Piotrowska, K., Słuczanowska-Głąbowska, S., Mierzejewska, K., Tarnowski, M., Tkacz, M., et al. (2014a). Positive effects of prolonged caloric restriction on the population of very small embryonic-like stem cells – hematopoietic and ovarian implications. J Ovarian Res 7, 68. doi: 10.1186/1757-2215-7-68
33	Animal	Adult mouse ovary (intact, chemoablated)	N/A	N/A	N/A	Yes	Yes	Collagenase digestion of ovary & OSE scraping (Symonds method); whole ovary minced for cell suspension.	Flow cytometry (single-cell suspension) gating for SCA-1⁺ Lin⁻ CD45⁻ VSELs.	~5–10 μm (two populations: smaller VSELs ~5 μm; larger “OGSC” progenitors ~10 μm)	N/A	N/A	N/A	SCA-1⁺ Lin⁻ CD45⁻ (“VSEL”); OCT4 (nuclear in VSELs vs cytoplasmic in larger progenitors); NANOG; SSEA-1; PCNA; MVH (DDX4); GDF-9; DAZL; STRA8; SCP3.	Additional germ cell/meiotic markers: Connexin-43 (germ cell nest); BrdU incorporation (proliferation); SCP3 (absent, meiosis not completed)	In vivo: Chemotherapy ablation of ovaries (to test stem cell survival); FSH or PMSG administration to stimulate VSEL proliferation; In vitro: culture of ovarian surface epithelium (OSE) cells to observe germ cell cluster and oocyte-like differentiation.	Mouse	Flow cytometry (VSEL counts); ovarian histology; Immunofluorescence & Q-PCR for stem (OCT4A, SSEA-1) and germ cell markers (MVH, STRA8, DAZL); BrdU labeling for proliferation.	N/A (no colony assay from total ovary; clusters formed from OSE cultures)	Small stem cell clusters formed on OSE feeder layer (in vitro).	N/A (clusters adhered to OSE layer, then yielded attached oocyte-like cells)	OSE-derived stem cell clusters (“germ cell nests”) formed, then gave rise to floating oocyte-like structures in culture	Not tested (no teratoma assays; VSELs remained non-tumorigenic in situ)	N/A (VSELs survived chemo without forming tumors)	Yes – Oct4 (distinct nuclear OCT4A in VSELs vs cytoplasmic in progenitors); Nanog transcripts measured; telomere length not examined	Nuclear OCT4A-positive VSELs persisted after chemotherapy, whereas larger OCT4-cytoplasmic progenitors (OGSCs) were eliminated; FSH increased VSEL numbers and promoted OCT4A⁺ cluster formation, confirming their pluripotent status.	Identified parameters: Two stem cell populations in ovary: very small OCT4A⁺ VSELs vs larger OCT4B⁺ “OGSC” progenitors; Persistence of VSELs after chemo; BrdU uptake and expression of SSEA-1/Connexin-43 in cell clusters; Expression of germ cell/oocyte markers: MVH, GDF9, STRA8.	VSELs represent a quiescent ovarian stem cell pool that survives chemotherapy (while follicular reserve is destroyed). They can proliferate (with FSH stimulation) into germ cell clusters and differentiate into oocyte-like cells in vitro, supporting the concept of postnatal oogenesis from VSELs.	To investigate the presence of stem cells in adult mouse ovary, their response to chemotherapy, and their ability to differentiate into oocytes.	Small SCA-1⁺ Lin⁻ CD45⁻ VSELs were identified in adult ovaries. Unlike larger ovarian stem cells, these VSELs survived chemotherapy-induced follicle depletion. They responded to FSH, increasing in number and forming BrdU⁺ OCT4⁺ SSEA-1⁺ clusters that gave rise to oocyte-like structures in culture. Thus, VSELs in the adult ovary resist chemotherapy and retain the capacity for oocyte-specific differ…	K. Sriraman, D. Bhartiya, S. Anand, and S. Bhutda, ‘Mouse Ovarian Very Small Embryonic-Like Stem Cells Resist Chemotherapy and Retain Ability to Initiate Oocyte-Specific Differentiation’, Reprod. Sci., vol. 22, no. 7, pp. 884–903, Jul. 2015, doi: 10.1177/1933719115576727.	Sriraman, K., Bhartiya, D., Anand, S., and Bhutda, S. (2015). Mouse Ovarian Very Small Embryonic-Like Stem Cells Resist Chemotherapy and Retain Ability to Initiate Oocyte-Specific Differentiation. Reprod. Sci. 22, 884–903. https://doi.org/10.1177/1933719115576727.	Sriraman, K., Bhartiya, D., Anand, S., and Bhutda, S. (2015). Mouse Ovarian Very Small Embryonic-Like Stem Cells Resist Chemotherapy and Retain Ability to Initiate Oocyte-Specific Differentiation. Reprod. Sci. 22, 884–903. doi: 10.1177/1933719115576727
34	Human	Human umbilical cord blood (UCB)	N/A	N/A	N/A	Yes	Yes	Whole UCB units processed by hypotonic ammonium chloride lysis to remove erythrocytes	Two-step isolation: first lineage depletion (eliminate Lin⁺ CD45⁺ cells), then FACS sorting for CXCR4⁺/CD34⁺/CD133⁺ small cells.	3–5 μm (very small cells with large nuclei)	N/A	N/A	N/A	Lin markers, CD45 (negative selection); CXCR4, CD34, CD133 (positive selection)	OCT4, NANOG (mRNA); Nkx2.5, VE-cadherin, GFAP (mRNA)	No functional differentiation test (phenotypic characterization only)	Human	Multi-parameter flow cytometry gating (Lin⁻/CD45⁻ and CXCR4⁺ CD34⁺ CD133⁺); RT-PCR for pluripotency (Oct4, Nanog) and tissue-commitment markers.	N/A	N/A	N/A	N/A	N/A	N/A	Yes (Oct4, Nanog mRNA)	Purified UCB VSELs expressed pluripotent transcripts Oct4 and Nanog	Pluripotency markers (Oct4, Nanog mRNA) and tissue-specific transcripts (cardiac Nkx2.5, endothelial VE-cadherin, glial GFAP).	Isolated UCB VSELs are 3–5 μm cells with large nuclei that express both pluripotent (Oct4, Nanog) and lineage-committed markers (Nkx2.5, VE-cadherin, GFAP), resembling adult BM VSELs	To determine if very small embryonic-like stem cells, similar to those in murine BM, can be isolated from human cord blood using a novel two-step sorting strategy.	A rare population of 3–5 μm, Lin⁻/CD45⁻ stem cells was successfully purified from UCB; these UCB VSELs express pluripotency markers (Oct4, Nanog) and early tissue-specific genes, suggesting intrinsic pluripotent differentiation potential.	M. Halasa, M. Baskiewicz-Masiuk, E. Dabkowska, and B. Machalinski, ‘An efficient two-step method to purify very small embryonic-like (VSEL) stem cells from umbilical cord blood (UCB).’, Folia Histochem Cytobiol., vol. 46, no. 2, pp. 239–243, Jun. 2008, doi: 10.2478/v10042-008-0036-1.	Halasa, M., Baskiewicz-Masiuk, M., Dabkowska, E., and Machalinski, B. (2008). An efficient two-step method to purify very small embryonic-like (VSEL) stem cells from umbilical cord blood (UCB). Folia Histochem Cytobiol. 46, 239–243. https://doi.org/10.2478/v10042-008-0036-1.	Halasa, M., Baskiewicz-Masiuk, M., Dabkowska, E., and Machalinski, B. (2008). An efficient two-step method to purify very small embryonic-like (VSEL) stem cells from umbilical cord blood (UCB). Folia Histochem Cytobiol. 46, 239–243. doi: 10.2478/v10042-008-0036-1
35	Human	Mobilized peripheral blood (human apheresis product)	N/A	N/A	N/A	Yes	Yes	G-CSF mobilization of donors, leukapheresis to collect PB mononuclear cells	Elutriation enrichment followed by FACS sorting (Lin⁻/CD45⁻, gating for SSEA-4⁺/CD133⁺/CXCR4⁺ cells).	~5–6 μm (very small)	N/A	N/A	N/A	SSEA-4, CD133, CXCR4; Lin, CD45	OCT4, NANOG (protein and mRNA)	In vivo bone formation assay: implant 2,000–30,000 hVSEL cells in collagen sponge into SCID mouse skull defect	Human	Flow cytometry for VSEL phenotype (SSEA-4⁺ CD133⁺ CXCR4⁺); micro-CT of cranial implants; histology and human-specific markers (HLA, osteocalcin, Alu-PCR) to confirm human bone formation.	N/A	N/A	N/A	N/A	No	N/A (no teratomas; instead formed organized bone tissue)	Yes (Oct4, Nanog)	hVSEL cells express OCT4 and NANOG, indicating multipotency	Surface markers (SSEA-4, CD133, CXCR4, Lin, CD45); in vivo bone formation (mineral content, human cell markers).	Enriched hVSELs are Lin⁻/CD45⁻/SSEA-4⁺ CD133⁺ CXCR4⁺ and Oct4⁺/Nanog⁺; when implanted, they generate mineralized human bone in vivo (human cells detected in new bone).	To evaluate the ability of human VSEL cells to generate bone structures in vivo in a skeletal repair model.	Purified human VSELs (SSEA-4⁺ CD133⁺ CXCR4⁺ Oct4⁺ Nanog⁺) can form human bone tissue when implanted into calvarial defects of SCID mice, demonstrating their osteogenic differentiation potential in vivo.	A. M. Havens et al., ‘Human Very Small Embryonic-Like Cells Generate Skeletal Structures, In Vivo’, Stem Cells and Development, vol. 22, no. 4, pp. 622–630, Feb. 2013, doi: 10.1089/scd.2012.0327.	Havens, A.M., Shiozawa, Y., Jung, Y., Sun, H., Wang, J., McGee, S., Mishra, A., Taichman, L.S., Danciu, T., Jiang, Y., et al. (2013). Human Very Small Embryonic-Like Cells Generate Skeletal Structures, In Vivo. Stem Cells and Development 22, 622–630. https://doi.org/10.1089/scd.2012.0327.	Havens, A. M., Shiozawa, Y., Jung, Y., Sun, H., Wang, J., McGee, S., et al. (2013). Human Very Small Embryonic-Like Cells Generate Skeletal Structures, In Vivo. Stem Cells and Development 22, 622–630. doi: 10.1089/scd.2012.0327
36	Human	Testicular biopsy (adult male childhood cancer survivors; azoospermic)	N/A	N/A	N/A	Yes	Yes	Biopsy tissue finely chopped and filtered (40 μm) to prepare cell smears; also fixed tissue sections for H&E histology	No physical isolation (VSELs identified in situ on smears via immunostaining)	N/A	N/A	N/A	N/A	CD133⁺, CD45⁻, LIN⁻; OCT-4 (nuclear); STELLA; SSEA-4	Oct-4A, Nanog, Sox2 transcripts (qRT-PCR in azoospermic tissue)	N/A (no functional assay; identification only)	Human	Histology (H&E) confirming no spermatogenesis; confocal immunofluorescence on cell smears for pluripotency markers; qRT-PCR for pluripotency gene expression	N/A	N/A	N/A	N/A	N/A	N/A	Yes (Oct-4A, Nanog, Sox-2 transcripts measured)	Pluripotency genes Oct-4A, Nanog, Sox2 were detected in VSELs, supporting a pluripotent state; germ cell-specific markers (differentiated germ cells) were greatly reduced	Phenotypic markers (CD133, CD45, Lin) and pluripotency markers (OCT4, STELLA, SSEA-4) by IF; pluripotency transcripts (Oct4A, Nanog, Sox2) vs differentiated germ cell markers (Oct-4, Boule) by PCR; high nucleus-to-cytoplasm ratio, small cell morphology	Very small spherical cells (∼<5 μm) with high N:C ratio were found (CD133⁺/CD45⁻/Lin⁻) that express nuclear OCT4, STELLA, SSEA-4 and retain Oct-4A, Nanog, Sox2 transcripts, while differentiated germ cells (Oct4, Boule) are absent. This demonstrates pluripotent VSELs persist in chemo-ablated human testes and could potentially regenerate spermatogenesis	To detect and characterize the presence of VSELs in the testes of young cancer survivors with chemotherapy-induced azoospermia.	Pluripotent VSELs exist in the testes of azoospermic cancer survivors. Azoospermic biopsy smears revealed very small, high N:C ratio cells (VSELs) that are CD133⁺/CD45⁻/Lin⁻ and positive for nuclear OCT4, STELLA, and SSEA-4, with Oct-4A, Nanog, and Sox-2 transcripts present. Differentiated germ cells were absent, implying these residual VSELs (which survived chemotherapy) could serve as a foundat…	P. Kurkure, M. Prasad, V. Dhamankar, and G. Bakshi, ‘Very small embryonic-like stem cells (VSELs) detected in azoospermic testicular biopsies of adult survivors of childhood cancer’, Reprod Biol Endocrinol, vol. 13, no. 1, p. 122, Dec. 2015, doi: 10.1186/s12958-015-0121-1.	Kurkure, P., Prasad, M., Dhamankar, V., and Bakshi, G. (2015). Very small embryonic-like stem cells (VSELs) detected in azoospermic testicular biopsies of adult survivors of childhood cancer. Reprod Biol Endocrinol 13, 122. https://doi.org/10.1186/s12958-015-0121-1.	Kurkure, P., Prasad, M., Dhamankar, V., and Bakshi, G. (2015). Very small embryonic-like stem cells (VSELs) detected in azoospermic testicular biopsies of adult survivors of childhood cancer. Reprod Biol Endocrinol 13, 122. doi: 10.1186/s12958-015-0121-1
37	Human	Human umbilical cord blood	N/A	N/A	N/A	No	N/A	Ficoll density gradient isolation of mononuclear cells from cord blood	N/A	N/A	N/A	N/A	N/A	(No VSEL markers studied; focus on differentiation markers in osteogenesis)	RUNX2, ALP, BGLAP (Osteocalcin), OSX, IBSP; miR-135b	Osteogenic differentiation in vitro with or without miR-135b overexpression (mineralization assays, ALP activity)	Human	Alizarin Red S staining for mineral deposition; ALP staining; qRT-PCR for osteogenic genes; microRNA expression analysis.	N/A	N/A	N/A	N/A	N/A	N/A	No (OCT4/NANOG not examined in this study)	N/A (pluripotency not assessed; study focused on lineage differentiation)	Osteogenic markers (ALP activity, Osteocalcin, Osterix, Bone sialoprotein gene expression); mineralization quantification.	Overexpression of miR-135b enhanced mineralization during USSC osteogenic differentiation (higher ALP, calcium deposition), indicating miR-135b as a positive regulator of osteogenesis in USSCse-century.	To determine the role of microRNA hsa-miR-135b in regulating osteogenic differentiation (mineralization) of human USSCs.	hsa-miR-135b is upregulated during USSC osteogenesis and its ectopic expression significantly increases mineral deposition; miR-135b promotes osteogenic differentiation of USSCs by targeting negative regulators of mineralizatione-century.	A. M. Schaap-Oziemlak et al., ‘MicroRNA hsa-miR-135b Regulates Mineralization in Osteogenic Differentiation of Human Unrestricted Somatic Stem Cells’, Stem Cells and Development, vol. 19, no. 6, pp. 877–885, Jun. 2010, doi: 10.1089/scd.2009.0112.	Schaap-Oziemlak, A.M., Raymakers, R.A., Bergevoet, S.M., Gilissen, C., Jansen, B.J.H., Adema, G.J., Kögler, G., Le Sage, C., Agami, R., Van Der Reijden, B.A., et al. (2010). MicroRNA hsa-miR-135b Regulates Mineralization in Osteogenic Differentiation of Human Unrestricted Somatic Stem Cells. Stem Cells and Development 19, 877–885. https://doi.org/10.1089/scd.2009.0112.	Schaap-Oziemlak, A. M., Raymakers, R. A., Bergevoet, S. M., Gilissen, C., Jansen, B. J. H., Adema, G. J., et al. (2010). MicroRNA hsa-miR-135b Regulates Mineralization in Osteogenic Differentiation of Human Unrestricted Somatic Stem Cells. Stem Cells and Development 19, 877–885. doi: 10.1089/scd.2009.0112
38	Animal	Rat bone marrow (tibias, femurs)	N/A	N/A	N/A	Yes	Yes	Flushing of rat BM cavities; RBC lysis (BD Pharm Lyse) and filtration (70 μm) to obtain total nucleated cells	FACS sorting using multicolor panels: gate FSC^low/SSC^low, exclude Lin⁺ (TCRαβ, CD3, CD11b/c, CD45RA), select CD106⁺ cells, then isolate CD45⁻ subset as rVSELs.	5.32 ± 0.39 μm (smallest diameter cells in BM)	N/A	N/A	N/A	CD45, Lin (TCRαβ, CD3, CD11b/c, CD45RA), CD106 (VCAM-1), CD54 (ICAM-1), SSEA-1	OCT4A, NANOG, REXO1 (mRNA and protein)	No functional differentiation tested (sorting protocol optimization and phenotypic characterization)	Rat	Multi-parametric flow cytometry (conventional FACS and imaging flow cytometry) to identify CD45⁻/Lin⁻/CD106⁺ small cells; qRT-PCR and immunocytochemistry for Oct4A and Nanog expression.	N/A	N/A	N/A	N/A	N/A	N/A	Yes (Oct4A, Nanog assessed)	Sorted rVSELs express pluripotency markers Oct4A and Nanog at mRNA and protein levels	Surface markers (CD106, CD54 vs. Lin, CD45 gating); cell morphology (size, N/C ratio, cytoplasmic area); pluripotency gene expression.	Rat rVSELs are the smallest BM cells with the highest nucleus-to-cytoplasm ratio and are CD45⁻/Lin⁻/CD106⁺; they express Oct4A and Nanog, confirming their primitive, pluripotent phenotype.	To identify and isolate a very small stem cell population from adult rat BM based on phenotypic similarity to murine VSELs, and to develop a sorting protocol for these rVSELs.	A novel population of rat BM-derived VSELs (FSC^low/SSC^low CD45⁻/Lin⁻/CD106⁺ cells) was isolated and shown to express pluripotency markers Oct4A and Nanog; this study provides the first phenotypic profile and sorting strategy for rVSELs, enabling further functional studies.	A. Labedz-Maslowska, E. Kamycka, S. Bobis-Wozowicz, Z. Madeja, and E. K. Zuba-Surma, ‘Identification of New Rat Bone Marrow‐Derived Population of Very Small Stem Cell with Oct‐4A and Nanog Expression by Flow Cytometric Platforms’, Stem Cells International, vol. 2016, no. 1, p. 5069857, Jan. 2016, doi: 10.1155/2016/5069857.	Labedz-Maslowska, A., Kamycka, E., Bobis-Wozowicz, S., Madeja, Z., and Zuba-Surma, E.K. (2016). Identification of New Rat Bone Marrow‐Derived Population of Very Small Stem Cell with Oct‐4A and Nanog Expression by Flow Cytometric Platforms. Stem Cells International 2016, 5069857. https://doi.org/10.1155/2016/5069857.	Labedz-Maslowska, A., Kamycka, E., Bobis-Wozowicz, S., Madeja, Z., and Zuba-Surma, E. K. (2016). Identification of New Rat Bone Marrow‐Derived Population of Very Small Stem Cell with Oct‐4A and Nanog Expression by Flow Cytometric Platforms. Stem Cells International 2016, 5069857. doi: 10.1155/2016/5069857
39	Human	Umbilical cord blood (UCB)	Bone marrow (BM)	N/A	N/A	Yes	Yes (in normally discarded fractions)	Standard processing of UCB and BM (e.g. RBC sedimentation or Ficoll separation)	No dedicated VSEL isolation in standard procedure (VSELs recovered from waste RBC fraction; identified by small size & pluripotency markers)	N/A	N/A	N/A	N/A	Pluripotency markers (OCT4, NANOG) detected in discard fraction	N/A	None (no differentiation or in vivo test performed; focus on identifying VSELs in processing waste)	Human	Flow cytometry and immunostaining for pluripotency markers to identify VSELs in discarded fractions.	N/A	N/A	N/A	N/A	N/A	N/A	Yes (OCT4/NANOG assessed; telomere length not reported)	VSELs in discarded fractions expressed pluripotency markers (e.g. nuclear OCT4), indicating stemness	Small size cells and pluripotency markers (OCT4, etc.) in discarded fractions; counts of such cells lost during processing.	VSELs with pluripotent markers are present in blood and marrow but are eliminated by standard processing	To investigate if very small embryonic-like stem cells (VSELs) are being lost during routine cord blood banking and bone marrow processing.	VSELs with high regenerative potential exist in UCB and BM but are largely discarded by standard processing (e.g. RBC depletion/Ficoll); standard protocols should be adjusted to retain these rare, pluripotent cells.	D. Bhartiya et al., ‘Very Small Embryonic-Like Stem Cells with Maximum Regenerative Potential Get Discarded During Cord Blood Banking and Bone Marrow Processing for Autologous Stem Cell Therapy’, Stem Cells and Development, vol. 21, no. 1, pp. 1–6, Jan. 2012, doi: 10.1089/scd.2011.0311.	Bhartiya, D., Shaikh, A., Nagvenkar, P., Kasiviswanathan, S., Pethe, P., Pawani, H., Mohanty, S., Rao, S.G.A., Zaveri, K., and Hinduja, I. (2012). Very Small Embryonic-Like Stem Cells with Maximum Regenerative Potential Get Discarded During Cord Blood Banking and Bone Marrow Processing for Autologous Stem Cell Therapy. Stem Cells and Development 21, 1–6. https://doi.org/10.1089/scd.2011.0311.	Bhartiya, D., Shaikh, A., Nagvenkar, P., Kasiviswanathan, S., Pethe, P., Pawani, H., et al. (2012b). Very Small Embryonic-Like Stem Cells with Maximum Regenerative Potential Get Discarded During Cord Blood Banking and Bone Marrow Processing for Autologous Stem Cell Therapy. Stem Cells and Development 21, 1–6. doi: 10.1089/scd.2011.0311
40	Human	Human umbilical cord blood	N/A	N/A	N/A	Yes	Yes (VSELs isolated but found non-functional)	Density gradient (Ficoll) to isolate mononuclear cells from UCB	High-density fraction isolation + FACS gating of very small cells (putative VSELs, e.g. Lin⁻/CD45⁻, CXCR4⁺)	Significantly smaller than HSC (<5 μm diameter; very high nucleus-to-cytoplasm ratio)	N/A	N/A	N/A	CXCR4⁺; negligible expression of embryonic (SSEA-4), mesenchymal, neural, or hematopoietic markers (VSELs lacked CD34, CD45, etc.)	N/A	Extensive in vitro culture assays (ESC, MSC, HSC media) – VSELs failed to expand or differentiate under all conditions	Human	Flow cytometry (surface marker screen); Hoechst 33342 staining for DNA; FISH karyotyping (chromosome content); microarray gene expression profiling	N/A	N/A	N/A	N/A	N/A	N/A	Yes (pluripotency gene expression analyzed via microarray; telomeres not directly measured)	VSELs showed no upregulation of OCT4/NANOG/SOX2 etc. – transcriptional profile did not match true pluripotent stem cells	Surface phenotype, nuclear morphology, karyotype, gene expression profile, and growth potential of VSELs were characterized.	VSELs are CXCR4⁺, very small cells with unstructured nucleus and often aneuploid; they do not express stem cell markers or proliferate in culture	To thoroughly characterize human cord blood-derived VSELs and assess whether they exhibit stem cell properties.	Purified UCB VSELs do not behave like pluripotent or adult stem cells. They are very small CXCR4⁺ cells with aberrant (aneuploid) karyotype, no significant stem cell marker expression or expansion ability, suggesting they are an inactive, non-functional cell population	R. Danova-Alt, A. Heider, D. Egger, M. Cross, and R. Alt, ‘Very Small Embryonic-Like Stem Cells Purified from Umbilical Cord Blood Lack Stem Cell Characteristics’, PLoS ONE, vol. 7, no. 4, p. e34899, Apr. 2012, doi: 10.1371/journal.pone.0034899.	Danova-Alt, R., Heider, A., Egger, D., Cross, M., and Alt, R. (2012). Very Small Embryonic-Like Stem Cells Purified from Umbilical Cord Blood Lack Stem Cell Characteristics. PLoS ONE 7, e34899. https://doi.org/10.1371/journal.pone.0034899.	Danova-Alt, R., Heider, A., Egger, D., Cross, M., and Alt, R. (2012). Very Small Embryonic-Like Stem Cells Purified from Umbilical Cord Blood Lack Stem Cell Characteristics. PLoS ONE 7, e34899. doi: 10.1371/journal.pone.0034899
41	Human and Animal	Adult mammalian testis (e.g. adult mouse or human testicular tissue)	N/A	N/A	N/A	Yes	Yes (small pluripotent cells observed in testis)	Testis tissue dissociation and culture (including attempts at clonal germ cell culture with integrin α6 sorting by others)	No dedicated isolation – VSELs identified as minute cells present in testis cell preparations or tissue sections (detected by pluripotency marker staining)	N/A	N/A	N/A	N/A	OCT4⁺ very small cells in testis (pluripotency marker OCT4 detected in situ); putative VSELs present alongside germ stem cells	N/A	Observation of ES-like colony formation from testis cell cultures (pluripotent colonies arising without genetic modification)	Mouse (and inferred in human; general mammalian context)	Immunohistochemistry for OCT4⁺ cells in testis; noting appearance of ES-like cell colonies in cultured testis cell populations	N/A	N/A	N/A	N/A	N/A	N/A	Yes (focused on OCT4; other pluripotency factors discussed conceptually, telomere not studied)	Noted nuclear OCT4 expression in rare small testis cells, supporting their pluripotency; these cells likely underlie the ES-like colonies observed	Presence of small OCT4⁺ cells in adult testis; potential contamination in single-cell cultures of germ cells; phenotypic comparison to known stem cells.	Small, early-stage pluripotent VSELs reside in adult testis and possibly other tissues, providing an alternate explanation for putative “pluripotent” cells in testis cultures	To argue that pluripotent VSELs present in adult testis are the true origin of testis-derived ES-like colonies, rather than dedifferentiation of germ cells.	Pluripotent very small embryonic-like stem cells exist as a rare population in adult testis and can give rise to ES-like colonies. Their small size allows them to go unnoticed, offering an alternative explanation for spontaneous pluripotent colonies and challenging assumptions about adult germ cell dedifferentiation or MSC transdifferentiation	D. Bhartiya, S. Kasiviswananthan, and A. Shaikh, ‘Cellular Origin of Testis-Derived Pluripotent Stem Cells: A Case for Very Small Embryonic-Like Stem Cells’, Stem Cells and Development, vol. 21, no. 5, pp. 670–674, Mar. 2012, doi: 10.1089/scd.2011.0554.	Bhartiya, D., Kasiviswananthan, S., and Shaikh, A. (2012). Cellular Origin of Testis-Derived Pluripotent Stem Cells: A Case for Very Small Embryonic-Like Stem Cells. Stem Cells and Development 21, 670–674. https://doi.org/10.1089/scd.2011.0554.	Bhartiya, D., Kasiviswananthan, S., and Shaikh, A. (2012a). Cellular Origin of Testis-Derived Pluripotent Stem Cells: A Case for Very Small Embryonic-Like Stem Cells. Stem Cells and Development 21, 670–674. doi: 10.1089/scd.2011.0554
42	Human	Human umbilical cord blood (source of USSCs)	N/A	N/A	N/A	No	No (VSELs not addressed; focus on USSC cells)	Cord blood mononuclear cells isolated (RBC lysis with NH₄Cl, then Ficoll density gradient) and cultured adherently to derive USSC lines	N/A	N/A	N/A	N/A	N/A	Not reported in this study (USSC identity known from literature: CD45⁻, etc., but no new marker analysis)	N/A	In vivo bone regeneration assay: Calvarial bone defect in rat filled with nanofibrous PHBV/nano-HAp scaffold ± USSCs; healing assessed after 28 days by CT and histology. In vitro ALP activity measured for osteogenic differentiation	Human	Micro-CT imaging and histopathology to evaluate new bone formation; alkaline phosphatase assay for osteogenic activity	N/A	N/A	N/A	N/A	N/A	N/A	No (pluripotency genes not examined in this study)	N/A	Bone healing outcomes (bone volume, quality via CT/pathology); ALP enzyme levels as osteogenic marker.	Scaffold seeded with USSCs showed significantly more bone regeneration and appropriate ALP activity compared to scaffold alone	To investigate the bone-healing efficacy of a PHBV/nano-HAp nanofibrous scaffold combined with unrestricted somatic stem cells (USSCs) in a rat calvarial defect model.	Adding USSCs to the nanofibrous PHBV/nano-HAp scaffold markedly improves calvarial bone regeneration versus scaffold alone. The scaffold+USSC group showed greater new bone formation on CT and histology, indicating that combining stem cells with the scaffold is a promising strategy for bone defect repair	E. Biazar and S. Heidari Keshel, ‘Electrospun Poly (3-Hydroxybutyrate-co-3-Hydroxyvalerate)/Hydroxyapatite Scaffold With Unrestricted Somatic Stem Cells for Bone Regeneration’, ASAIO Journal, vol. 61, no. 3, pp. 357–365, May 2015, doi: 10.1097/MAT.0000000000000205.	Biazar, E., and Heidari Keshel, S. (2015). Electrospun Poly (3-Hydroxybutyrate-co-3-Hydroxyvalerate)/Hydroxyapatite Scaffold With Unrestricted Somatic Stem Cells for Bone Regeneration. ASAIO Journal 61, 357–365. https://doi.org/10.1097/MAT.0000000000000205.	Biazar, E., and Heidari Keshel, S. (2015). Electrospun Poly (3-Hydroxybutyrate-co-3-Hydroxyvalerate)/Hydroxyapatite Scaffold With Unrestricted Somatic Stem Cells for Bone Regeneration. ASAIO Journal 61, 357–365. doi: 10.1097/MAT.0000000000000205
43	Animal	Mouse bone marrow (femurs/tibias)	N/A	N/A	N/A	Yes	Yes (VSELs isolated and characterized)	Whole bone marrow harvested (flushing bones, RBC removal)	FACS sorting: Lin⁻/CD45⁻ cells gated, then Sca-1⁺ CXCR4⁺ selected (CD45⁻CXCR4⁺Sca-1⁺ fraction = VSELs)	<6 μm (very small cells, high nuclear/cytoplasm ratio)	N/A	N/A	N/A	Lin⁻/CD45⁻, CXCR4⁺, Sca-1⁺ surface phenotype; post-sort cells expressed pluripotency markers Oct4 and SSEA-1 (by immunocytochemistry)	N/A	In vitro differentiation into Schwann cells, osteocytes, and insulin-producing β-like cells; in vivo transplantation into STZ-diabetic mice (tail vein) to test homing and therapeutic effect (blood glucose, weight)	Mouse	Flow cytometry sorting and phenotype analysis; immunocytochemistry for Oct4 and SSEA-1 on sorted cells; DiI labeling to track transplanted cells; blood glucose monitoring in recipients	N/A	N/A	N/A	N/A	No	N/A	Yes (Oct4 and SSEA-1 expression confirmed in sorted VSELs; telomere length not examined)	Sorted VSELs were Oct4⁺/SSEA-1⁺, confirming pluripotency marker expression	Immunophenotype (CD45, Sca-1, CXCR4 status), pluripotency marker expression, and in vivo homing/engraftment were evaluated.	VSELs are Lin⁻/CD45⁻CXCR4⁺Sca-1⁺ cells that express Oct4 and SSEA-1. They successfully home to injured pancreas and improve glycemic control in diabetic mice	To test the feasibility and safety of intravenously transplanting bone marrow-derived VSELs for repairing diabetic pancreatic injury, and to observe VSEL migration and distribution in vivo.	Sorted BM VSELs (CD45⁻CXCR4⁺Sca-1⁺) express pluripotency markers and can differentiate into multiple lineages in vitro. When injected into diabetic mice, VSELs home to the damaged pancreas, survive there, and significantly lower blood glucose and increase body weight, suggesting a potential regenerative therapy for diabetes	M. Abouzaripour, I. R. Kashani, P. Pasbakhsh, and N. Atlasy, ‘Intravenous Transplantation of Very Small Embryonic Like Stem Cells in Treatment of Diabetes Mellitus’. Avicenna J Med Biotechnol, vol. 7, no. 1, pp. 22-31. Jan-Mar 2015.	Abouzaripour, M., Kashani, I.R., Pasbakhsh, P., and Atlasy, N. Intravenous Transplantation of Very Small Embryonic Like Stem Cells in Treatment of Diabetes Mellitus.	Abouzaripour, M., Ragerdi Kashani, I., Pasbakhsh, P., and Atlasy, N. (2015). Intravenous transplantation of very small embryonic like stem cells in treatment of diabetes mellitus. Avicenna J Med Biotechnol 7, 22–31.
44	Human	Peripheral blood (acute MI patients)	Coronary artery blood (acute MI patients)	N/A	N/A	Yes	Yes (circulating VSELs in MI patients, and vselMSC cells derived)	Collected blood from STEMI patients (peripheral vein and culprit coronary artery); isolated MNC via density gradient	Immunomagnetic bead enrichment (e.g. CD133⁺ selection), then flow cytometry sorting of Lin⁻/CD45⁻/CD133⁺ cells; limited-dilution culture under ESC-like conditions to expand VSEL-derived MSC-like colonies (vselMSCs)	3–4 μm (vselMSC diameter)	20–25 μm (ordinary MSC diameter, for comparison)	N/A	N/A	Initial phenotype: CD133⁺Lin⁻CD45⁻ cells (circulating VSELs); vselMSCs after culture express pluripotency markers (Oct4, Nanog, Klf4, Sox2) and mesenchymal markers; negative for hematopoietic (CD34, Lin) and monocytic (CD14) markers	N/A	In vitro hypoxia challenge (vselMSCs vs normal MSCs: assessed survival, proliferation, differentiation under hypoxic conditions); in vivo transplantation into infarcted rat hearts (evaluate cardiac function recovery and histological repair)	Human	Flow cytometry (frequency of CD133⁺Lin⁻CD45⁻ VSELs in blood); qRT-PCR and Western blot for pluripotency genes (OCT4, NANOG, KLF4, SOX2); microarray gene profiling; immunofluorescence for HIF-2α/Oct4; echocardiography and histology post-transplant.	No (normal MSCs form flat adherent colonies)	Yes (vselMSC colonies are compact, rounded “ESC-like” colonies)	No	No (colonies remained attached but were spherical/compact)	No	N/A	Yes (OCT4, NANOG, KLF4, SOX2 expression compared between vselMSCs and controls; telomere length not studied)	vselMSCs showed significantly higher expression of Oct4, Nanog, Klf4, Sox2 than unpurified MSCs, indicating a more primitive/pluripotent state	Frequency and phenotype of circulating VSELs; cell size and colony morphology; expression of pluripotency and angiogenic markers; cell survival/proliferation under hypoxia; cardiac function parameters after cell therapy.	VSEL-derived MSCs are very small (3–4 μm) cells forming ESC-like colonies with high Oct4/Nanog/Klf4/Sox2 expression. They exhibit enhanced survival, proliferation and differentiation under hypoxia (due to HIF-2α–Oct4 coexpression) and significantly improve cardiac function when transplanted, unlike regular MSCs	To investigate the role of HIF-2α and Oct4 in vselMSC biology and assess whether these factors improve cell survival and reparative efficacy of vselMSCs in myocardial infarction.	Human vselMSCs (CD133⁺Lin⁻CD45⁻ cells expanded from blood) co-express HIF-2α and Oct4 similarly to ESCs, whereas normal MSCs do not. HIF-2α/Oct4 synergistically enhanced vselMSC survival, proliferation and differentiation under hypoxia, leading to greater cardiac function improvement after MI. Co-overexpression of HIF-2α and Oct4 maximized these effects, highlighting a unique advantage of vselMSC…	S. Zhang, L. Zhao, J. Wang, N. Chen, J. Yan, and X. Pan, ‘HIF-2α and Oct4 have synergistic effects on survival and myocardial repair of very small embryonic-like mesenchymal stem cells in infarcted hearts’, Cell Death Dis, vol. 8, no. 1, pp. e2548–e2548, Jan. 2017, doi: 10.1038/cddis.2016.480.	Zhang, S., Zhao, L., Wang, J., Chen, N., Yan, J., and Pan, X. (2017). HIF-2α and Oct4 have synergistic effects on survival and myocardial repair of very small embryonic-like mesenchymal stem cells in infarcted hearts. Cell Death Dis 8, e2548–e2548. https://doi.org/10.1038/cddis.2016.480.	Zhang, S., Zhao, L., Wang, J., Chen, N., Yan, J., and Pan, X. (2017). HIF-2α and Oct4 have synergistic effects on survival and myocardial repair of very small embryonic-like mesenchymal stem cells in infarcted hearts. Cell Death Dis 8, e2548–e2548. doi: 10.1038/cddis.2016.480
45	Animal	Adult mouse bone marrow (BM)	Murine fetal liver (E11.5–E14.5)	Embryonic tissue (embryo w/o liver, E11.5–E14.5)	N/A	Yes	Yes	BM: flushed, RBC lysis (no Ficoll); FL: mechanical dissociation, filtered; Embryo: mechanical dissociation + collagenase digestion.	FACS sorting (Sca-1⁺ Lin⁻ CD45⁻) for VSELs.	N/A	N/A	N/A	N/A	Sca-1⁺, Lin⁻, CD45⁻; SSEA-1⁺; Oct4, Nanog, Sox2, Klf4, Rex1.	Stella (PGC marker); imprinted gene loci (Oct4, Nanog, Igf2-H19) epigenetically reprogrammed.	In vitro: VSEL-derived sphere (embryoid body–like) formation on feeder; co-culture differentiation into hematopoietic colonies (CFU).	Mouse	Multi-parameter flow cytometry (phenotype); RT-PCR & immunostaining (pluripotency and germline genes); DNA methylation analysis (imprints).	N/A	VSEL clusters formed on feeder layer (pushed feeder cells away).	N/A	Yes – VSELs formed Oct4⁺ sphere-like colonies (embryoid body–like) in co-culture.	Not observed (no teratomas in vivo; VSELs remain quiescent)	N/A (not directly tested in this study, but none formed spontaneously)	Yes – Oct4, Nanog (active chromatin confirmed); telomere length not specifically measured	VSELs express Oct4 and Nanog with open chromatin, but have unique imprinting patterns that enforce quiescence.	Surface phenotype: Sca-1⁺ Lin⁻ CD45⁻; Morphology: large euchromatic nucleus, high nucleus-to-cytoplasm (N:C) ratio; Gene expression: epiblast/PGC genes (e.g., Stella, etc.); Functional potential: HSC differentiation capacity.	VSELs resemble migratory epiblast/PGC-like cells deposited in fetal liver and adult BM; despite pluripotent markers, their imprinting status keeps them dormant (no teratomas).	To determine the developmental origin of Oct4⁺ SSEA-1⁺ Sca-1⁺ Lin⁻ CD45⁻ VSELs in adult bone marrow.	VSELs were found in fetal liver and adult bone marrow as a rare Sca-1⁺ Lin⁻ CD45⁻ population expressing pluripotency and germline markers. Molecular evidence suggests these quiescent cells originate from early epiblast/PGC-like cells; they can form sphere colonies and differentiate into blood lineages in vitro, but remain epigenetically restrained in adult tissues, preventing teratoma formation.	D.-M. Shin et al., ‘Molecular signature of adult bone marrow-purified very small embryonic-like stem cells supports their developmental epiblast/germ line origin’, Leukemia, vol. 24, no. 8, pp. 1450–1461, Aug. 2010, doi: 10.1038/leu.2010.121.	Shin, D.-M., Liu, R., Klich, I., Wu, W., Ratajczak, J., Kucia, M., and Ratajczak, M.Z. (2010). Molecular signature of adult bone marrow-purified very small embryonic-like stem cells supports their developmental epiblast/germ line origin. Leukemia 24, 1450–1461. https://doi.org/10.1038/leu.2010.121.	Shin, D.-M., Liu, R., Klich, I., Wu, W., Ratajczak, J., Kucia, M., et al. (2010). Molecular signature of adult bone marrow-purified very small embryonic-like stem cells supports their developmental epiblast/germ line origin. Leukemia 24, 1450–1461. doi: 10.1038/leu.2010.121
46	Human	Umbilical cord blood	N/A	N/A	N/A	Yes	Yes (both CD34⁺ VSELs and CD133⁺ VSELs detected)	Ficoll-Paque density gradient to isolate mononuclear cells from UCB	Flow cytometry sorting: “lymphocyte-like” small events (2–10 μm) gated, then Lin⁻/CD45⁻ events sorted into CD133⁺ VSELs vs CD34⁺ VSELs (separate populations)	2–10 μm (gating range for VSEL events)	N/A	N/A	N/A	CD45⁻Lin⁻CD133⁺ and CD45⁻Lin⁻CD34⁺ cell populations (two VSEL subsets); Oct4, Nanog mRNA levels in each subset; CXCR4 expression; proteomic profile of each subset	N/A	No functional assay (phenotypic, molecular characterization only)	Human	Flow cytometry (cell sorting and counts); qRT-PCR for pluripotency gene (OCT4, NANOG) and CXCR4 mRNA; mass spectrometry-based proteomic analysis	N/A	N/A	N/A	N/A	N/A	N/A	Yes (OCT4 and NANOG mRNA expression compared; telomere length not studied)	CD133⁺ VSELs had higher OCT4 and NANOG transcript levels than CD34⁺ VSELs (telomere data not provided)	Surface markers defining VSEL subsets (CD34, CD133, Lin, CD45, CXCR4); pluripotency gene expression levels; proteomic protein expression profiles.	CD133⁺ VSELs are less abundant than CD34⁺ VSELs in UCB but express higher levels of pluripotency genes (Oct4, Nanog) and the CXCR4 receptor; proteomic analysis showed no significant differences in major protein expression profiles between the two populations	To enumerate UCB-derived CD34⁺Lin⁻CD45⁻ VSELs vs CD133⁺Lin⁻CD45⁻ VSELs and to compare their expression of pluripotency markers and proteomic profiles.	Both CD34⁺ and CD133⁺ VSEL subsets exist in UCB. CD133⁺ VSELs are rarer but express higher mRNA levels of Oct4, Nanog, and CXCR4 than CD34⁺ VSELs; however, globally their proteomes are similar, indicating these subsets are closely related despite minor molecular differences	K. Bujko, A. K. Ciechanowicz, M. Kucia, and M. Z. Ratajczak, ‘Molecular analysis and comparison of CD34+ and CD133+ very small embryonic‐like stem cells purified from umbilical cord blood’, Cytometry Pt A, vol. 103, no. 9, pp. 703–711, Sep. 2023, doi: 10.1002/cyto.a.24767.	Bujko, K., Ciechanowicz, A.K., Kucia, M., and Ratajczak, M.Z. (2023). Molecular analysis and comparison of CD34+ and CD133+ very small embryonic‐like stem cells purified from umbilical cord blood. Cytometry Pt A 103, 703–711. https://doi.org/10.1002/cyto.a.24767.	Bujko, K., Ciechanowicz, A. K., Kucia, M., and Ratajczak, M. Z. (2023a). Molecular analysis and comparison of CD34+ and CD133+ very small embryonic‐like stem cells purified from umbilical cord blood. Cytometry Pt A 103, 703–711. doi: 10.1002/cyto.a.24767
47	Animal	Bone marrow (rat)	N/A	N/A	N/A	Yes	Yes (VSELs isolated and observed in vitro and in vivo)	Flushed bone marrow cells (rat); no density separation reported	FACS sorting of total BM using Sca-1 and SSEA-1 antibodies: Sca-1⁺/SSEA-1⁺ cells collected as VSELs	N/A	N/A	N/A	N/A	Sca-1⁺, SSEA-1⁺ surface markers (used for isolation); VSEL colonies positive for Oct4 (pluripotency marker) and Sca-1, SSEA-1 (confirmed post-culture)	N/A	In vitro: 7-day co-culture on C2C12 feeder layer to form VSEL colonies; In vivo: tail-vein injection into rat spinal cord injury model, followed by detection of VSELs at lesion site after 1 month	Rat	Immunostaining of colonies for Oct4, SSEA-1, Sca-1; DiI labeling of VSELs before transplantation; qPCR for Oct4 and SSEA-1 at injury site to confirm VSEL homing	N/A	N/A	N/A	N/A	No	N/A	Yes (Oct4 and SSEA-1 expression analyzed in isolated cells and post-transplant tissue; telomere not studied)	Oct4 and SSEA-1 were expressed in cultured VSEL colonies and also elevated in spinal cord lesion tissue of VSEL-transplanted rats	Sorting markers (Sca-1, SSEA-1), colony marker expression (Oct4, SSEA-1), and homing indicators (Oct4/SSEA1 gene levels in lesion).	Sorted BM VSELs (Sca-1⁺/SSEA-1⁺) form Oct4⁺/SSEA-1⁺ colonies in vitro and successfully migrate to the injured spinal cord (Oct4/SSEA-1 positive cells detected at lesion) after systemic injection	To determine the ability of bone marrow-derived VSELs to migrate to and localize within an injured spinal cord following intravenous transplantation.	Bone marrow-derived VSELs (Sca-1⁺/SSEA-1⁺) can be isolated and expanded briefly in vitro. After tail-vein transplantation in a rat spinal cord injury model, these VSELs homed to the lesion site, as evidenced by increased Oct4⁺/SSEA-1⁺ cells in the injured spinal cord, suggesting that VSELs can engraft in injured neural tissue	Z. Golipoor, F. Mehraein, F. Zafari, A. Alizadeh, S. Ababzadeh, M Baazm. 'Migration of Bone Marrow-Derived Very Small Embryonic-Like Stem Cells toward An Injured Spinal Cord', vol. 17, no. 4, pp. 639-47, Cell J, Winter 2016, 17(4):639-47. doi: 10.22074/cellj.2016.3836.	Golipoor, Z., and Ababzadeh, S. MIGRATION OF BONE MARROW-DERIVED VERY SMALL EMBRYONIC-LIKE STEM CELLS TOWARD AN INJURED SPINAL CORD.	Golipoor, Z., Mehraein, F., Zafari, F., Alizadeh, A., Ababzadeh, S., and Baazm, M. (2016). Migration of Bone Marrow-Derived Very Small Embryonic-Like Stem Cells toward An Injured Spinal Cord. Cell J 17, 639–647. doi: 10.22074/cellj.2016.3836
48	Human	Umbilical cord blood (human, for USSC isolation)	N/A	N/A	N/A	No	No (VSELs not directly examined; epigenetic reprogramming of USSCs studied)	USSC lines previously established from UCB (adherent culture of cord blood MNCs per Kogler’s method)	N/A	N/A	N/A	N/A	N/A	OCT4 gene (expression silenced in untreated USSC, activated in treated SpheUSSC); OCT4 promoter methylation status (partial → largely demethylated after treatment); REX1, NANOG discussed (pluripotency genes in epigenetic context)	N/A	Epigenetic treatment of USSCs with 5-Aza-CdR (DNA demethylation) + TSA (histone deacetylase inhibitor) for ~10–14 days; outcome assessed: emergence of spheroid colonies (SpheUSSC), long-term expansion (150+ divisions), retention/gain of differentiation abilities (osteogenic retained, adipogenic newly acquired)	Human	Bisulfite genomic sequencing of OCT4 promoter; qRT-PCR and Western blot for OCT4 expression; observation of colony morphology change; differentiation assays for osteogenesis and adipogenesis; telomere length measured with TeloTAGGG Telomere Length Assay + PCR-based independent approach	No (original USSC grow as flat adherent colonies)	Yes (treated USSC colonies “rolled up” into 3D spheroids – SpheUSSC)	Yes (treated USSC formed stable spheroid cell aggregates, many detached/floating)	Yes (SpheUSSC form spherical colonies that can be propagated in suspension)	No	N/A	Yes (pluripotency gene OCT4 was reactivated and studied in detail; NANOG/REX1 mentioned conceptually; SpheUSSC telomeres elongated up to 21 kB;	Epigenetic modulation caused demethylation of the OCT4 promoter and robust OCT4 expression in USSC, indicating a shift towards a more pluripotent state (NANOG/REX1 upregulation is implied as part of this dedifferentiation)	Epigenetic state of OCT4 (promoter CpG methylation and expression), long-term proliferative capacity, and differentiation potential (osteogenic/adipogenic) of USSC vs SpheUSSC were evaluated.	Treated USSC (SpheUSSC) exhibited an embryonic-like epigenetic and phenotypic shift: OCT4 gene became demethylated and strongly expressed; cells formed spheroids and could be cultured long-term, retaining osteogenic potential and newly gaining adipogenic differentiation ability	To see if epigenetic loosening (DNA hypomethylation + histone acetylation) could “reprogram” USSCs into a more primitive state with broader differentiation potential.	A combined 5-Aza-CdR + TSA treatment dedifferentiated USSCs into a new spheroid-forming cell type (SpheUSSC). These SpheUSSCs express OCT4 (due to promoter demethylation), can be stably expanded for >150 divisions, retain osteogenic capacity and gain adipogenic differentiation ability, indicating a partial reprogramming that extends their multipotency	F. Ghanjati and S. Santourlidis, ‘Effect on Multipotency and Phenotypic Transition of Unrestricted Somatic Stem Cells from Human Umbilical Cord Blood after Treatment with Epigenetic Agents’, Stem Cells International, vol. 2016, no. 1, p. 7643218, Jan. 2016, doi: 10.1155/2016/7643218.	Ghanjati, F., and Santourlidis, S. (2016). Effect on Multipotency and Phenotypic Transition of Unrestricted Somatic Stem Cells from Human Umbilical Cord Blood after Treatment with Epigenetic Agents. Stem Cells International 2016, 7643218. https://doi.org/10.1155/2016/7643218.	Ghanjati, F., and Santourlidis, S. (2016). Effect on Multipotency and Phenotypic Transition of Unrestricted Somatic Stem Cells from Human Umbilical Cord Blood after Treatment with Epigenetic Agents. Stem Cells International 2016, 7643218. doi: 10.1155/2016/7643218
49	Human	Bone marrow (vertebrae of 3‑year-old cadaver)	Bone marrow (iliac crest of 20‑year-old donor)	N/A	N/A	Yes (studied small MIAMI cell subpopulation)	Yes (isolated MIAMI cells are very small, Oct4A⁺ embryonic-like cells)	Whole bone marrow harvest and plating under hypoxic, low-serum conditions (adherent colony selection)	MIAMI cells obtained as adherent colonies after 14 days niche-like culture (hypoxia, fibronectin)	“Small cells with reduced cytoplasm” (size not explicitly measured, smaller than typical MSCs)	N/A	N/A	N/A	Oct4A, Notch1, Hes5 (stemness markers); Nestin (neural progenitor)	Pax6, Ngn2, Ntrk1/3 (early neural); β3-tubulin, neurofilament (neuronal); PPARγ2 (adipogenic)	Neuronal differentiation assay in vitro (NT3-driven; measured neurite extensions, neural gene/protein expression)	Human	Morphology (small, refractile bipolar cells) and pluripotency marker expression (Oct4A⁺ at baseline) confirmed identity.	No (colonies remained adherent on fibronectin, did not detach).	No (cells grew as attached colonies; no “rolling up” reported)	No (cells extended neurites on substrate; no floating spheroids noted).	No	No (not tested for teratoma formation in this study)	N/A	Yes – Oct4A was expressed (down-regulated after treatment); NANOG not studied; telomere length not assessed	Oct4A pluripotency factor present in MIAMI cells was significantly down-regulated by EGF+bFGF pre-treatment, indicating reduced “stemness” with neural commitment.	Stemness genes (Oct4A, Notch1, Hes5), neural lineage genes (Nestin, Pax6, Ngn2, Ntrk1/3), cell cycle exit, neurite length, neural proteins (β3-tubulin, neurofilament), and a mesodermal marker (PPARγ2) were examined.	EGF + bFGF pre-treatment caused MIAMI cells to lose stemness (Oct4A, Notch1, Hes5 ↓) and gain neural traits (Nestin, Pax6, Ngn2, etc. ↑); cells stopped proliferating and grew long neurites, with increased neuronal protein expression; mesodermal markers were mostly unchanged or reduced, aside from a slight PPARγ2 increase.	Aim: Determine if EGF and bFGF pre-treatment enhances the neuronal differentiation capacity of MIAMI (MSC) cells.	EGF + bFGF pre-conditioning significantly promotes neural specification of MIAMI cells. It down-regulated pluripotency genes (e.g., Oct4A) and up-regulated neurogenic genes, leading to extensive neurite outgrowth and formation of immature neuron-like cells (50–60% of the population); the ERK pathway was shown to mediate these effects. No spontaneous differentiation into unrelated lineages or tera…	G. J.-R. Delcroix, K. M. Curtis, P. C. Schiller, and C. N. Montero-Menei, ‘EGF and bFGF pre-treatment enhances neural specification and the response to neuronal commitment of MIAMI cells’, Differentiation, vol. 80, no. 4–5, pp. 213–227, Nov. 2010, doi: 10.1016/j.diff.2010.07.001.	Delcroix, G.J.-R., Curtis, K.M., Schiller, P.C., and Montero-Menei, C.N. (2010). EGF and bFGF pre-treatment enhances neural specification and the response to neuronal commitment of MIAMI cells. Differentiation 80, 213–227. https://doi.org/10.1016/j.diff.2010.07.001.	Delcroix, G. J.-R., Curtis, K. M., Schiller, P. C., and Montero-Menei, C. N. (2010). EGF and bFGF pre-treatment enhances neural specification and the response to neuronal commitment of MIAMI cells. Differentiation 80, 213–227. doi: 10.1016/j.diff.2010.07.001
50	Animal	Mouse bone marrow (steady-state and post-5-FU ablation)	N/A	N/A	N/A	Yes	Yes (Lin– CD45– SSEA-1+ Sca-1+ VSELs detected in BM)	Untreated mice: whole bone marrow harvested; 5-FU treated mice: BM collected at days 2, 4, 10 post-injection (sections fixed for histology, cells for FACS/CFU)	Multiparameter flow cytometry of Lin⁻ CD45⁻ Sca-1⁺ events (VSELs, ~0.022% of BM cells) and Lin⁻ CD45⁺ Sca-1⁺ HSCs (~0.081%); immunomagnetic BrdU detection and colony-forming unit (CFU) culture assays on surviving cells	Very small (~3–5 μm); quiescent VSELs remained after chemo when larger cells eliminated	N/A	N/A	N/A	Lin⁻ CD45⁻ Sca-1⁺ SSEA-1⁺ Oct4⁺ (nuclear) VSEL phenotype; Lin⁻ CD45⁺ Sca-1⁺ HSCs with cytoplasmic Oct4 (slightly larger); PCNA (proliferation marker) absent in quiescent VSEL at baseline but PCNA⁺ after 5-FU; BrdU uptake high in HSC during recovery; Oct4A, Nanog, Stella, Fragilis transcripts significantly ↑ in BM by Day 4 post-5FU (VSEL activation); FSH receptors present on both VSELs & HSCs (FSH…	N/A	In vivo: 5-Fluorouracil (5-FU, 150 mg/kg) was injected to ablate cycling marrow cells; on Day 2, most HSCs were eliminated while VSELs persisted; by Day 4, VSELs had increased ~2-fold and entered cell cycle (OCT4⁺ PCNA⁺ VSELs seen near endosteum) as hematopoiesis began recovering; Day 10: normal marrow cellularity restored; FSH (5 IU) given 48 h post-5FU further accelerated recovery – HSC/VSEL co…	Mouse	Histology of BM sections: identified residual VSELs after chemo (tiny OCT4⁺ cells in niche, PCNA⁺ at D4); flow cytometry counts of VSEL vs HSC before/after 5-FU (e.g., VSEL % unaffected by D2, ↑ by D4; HSC % down >7× by D4 then rebound); Q-PCR for stem cell markers (Oct4A, Nanog, etc.) showing transient upregulation at D4 (VSEL activation); BrdU labeling and cell cycle analysis confirming VSELs e…	N/A	N/A	N/A	N/A	No (no teratoma formation; VSELs stayed lineage-committed)	N/A	Yes (Oct4A/Oct4, Nanog, etc., measured; telomeres not examined)	Oct4A, Oct4, Nanog transcripts upregulated as quiescent VSELs got activated by chemo; telomere length not studied.	VSEL and HSC frequencies in BM (0.022%, 0.081% respectively); OCT4 localization (nuclear in VSEL, cytoplasmic in HSC); cell cycle entry timing (BrdU, PCNA) for VSEL vs HSC; expression of pluripotency and germ cell genes (Oct4A, Nanog, Stella, etc.) during regeneration; FSH receptor expression on stem cells; functional CFU output of surviving cells.	Quiescent OCT4⁺ VSELs in adult marrow survived chemotherapy, unlike actively cycling HSCs; by 4 days post-5FU, these VSELs were activated – proliferating (PCNA⁺, BrdU⁺) and upregulating pluripotency genes (Oct4A, Nanog, etc.), contributing to hematopoietic recovery as HSCs began to repopulate; both VSELs and HSCs expressed FSH receptors, and administering FSH after chemo significantly enhanced ma…	To provide evidence for VSELs in adult BM and examine how 5-FU chemotherapy and FSH hormone affect BM stem/progenitor cells (VSELs & HSCs).	VSELs exist in adult BM and are largely chemo-resistant due to dormancy: 5-FU ablation kills HSCs but spares OCT4⁺ VSELs, which then activate and proliferate to help regenerate hematopoiesis. FSH treatment further augmented recovery, expanding VSELs/HSCs and restoring marrow function faster. Thus, dormant VSELs can be stimulated in vivo to enhance tissue regeneration without tumorigenesis, offeri…	A. Shaikh, D. Bhartiya, S. Kapoor, and H. Nimkar, ‘Delineating the effects of 5-fluorouracil and follicle-stimulating hormone on mouse bone marrow stem/progenitor cells’, Stem Cell Res Ther, vol. 7, no. 1, p. 59, Dec. 2016, doi: 10.1186/s13287-016-0311-6.	Shaikh, A., Bhartiya, D., Kapoor, S., and Nimkar, H. (2016). Delineating the effects of 5-fluorouracil and follicle-stimulating hormone on mouse bone marrow stem/progenitor cells. Stem Cell Res Ther 7, 59. https://doi.org/10.1186/s13287-016-0311-6.	Shaikh, A., Bhartiya, D., Kapoor, S., and Nimkar, H. (2016). Delineating the effects of 5-fluorouracil and follicle-stimulating hormone on mouse bone marrow stem/progenitor cells. Stem Cell Res Ther 7, 59. doi: 10.1186/s13287-016-0311-6
51	Human	Human cord blood (USSC)	Human bone marrow (BM-MSC)	Human adipose tissue (AT-MSC)	N/A	No	No (no VSELs; comparing somatic stem cells)	Cord blood MNC cultured to isolate USSC clones (per Kogler protocol)	BM-MSC: isolated from iliac crest aspirate by plastic adherence; AT-MSC: from lipoaspirate via collagenase digestion and culture	N/A	N/A	N/A	N/A	Proliferation rate: similar for USSC, BM-MSC, AT-MSC (no significant difference); ALP activity (early osteogenic marker): peaked at Day 7 in USSC vs Day 14 in BM-MSC; Calcium mineralization: BM-MSC > USSC >> AT-MSC (by Alizarin Red/Von Kossa staining at end of induction); Gene expression: Collagen I, Osteonectin, BMP-2 (extracellular matrix and growth factor) – higher baseline in AT-MSC but much …	N/A	In vitro osteogenesis: All three stem cell types induced in osteogenic medium. Measured ALP enzymatic activity at days 7 & 14 (USSC showed earlier peak; BM-MSC peaked later but to higher level); quantified mineralized matrix deposition at 2–3 weeks (BM-MSC formed the most mineral, AT-MSC the least); performed RT–PCR for osteogenic differentiation genes (Col1, ON, BMP2, ALP, OC, Runx2) in undiffer…	Human	Standard stem cell phenotype confirmed in prior work (CD marker profiles for MSC vs USSC – not detailed in article); monitoring of differentiation via ALP histochemical staining and activity assay; Alizarin Red staining for calcium deposition (mineralization); qPCR for bone-related gene expression changes in each cell type.	N/A	N/A	N/A	N/A	No (no teratomas; all cells are somatic adult stem cells)	N/A	No (pluripotency markers not relevant; no NANOG/OCT4 tested; telomeres not studied)	N/A	ALP activity kinetics; extent of mineralization (quantified dye uptake); expression levels of Collagen I, Osteonectin, BMP-2, ALP, Osteocalcin, Runx2 at baseline vs osteogenic induction for each cell type..	BM-MSCs exhibited the greatest osteogenic capacity – highest ALP activity and mineral deposition, and strongest upregulation of osteogenic genes (Col1, ALP, OC, Runx2) during differentiation; USSCs showed a faster initial ALP response but achieved lower overall mineralization than BM-MSCs; AT-MSCs had the poorest osteogenic differentiation (lowest ALP and matrix formation).	To compare the osteogenic differentiation potential of newly introduced cord blood USSC versus conventional BM-MSC and AT-MSC, for bone tissue engineering applications.	BM-MSCs demonstrated the highest osteogenic differentiation capacity among the three cell types, with earlier and greater ALP activity, matrix mineralization, and superior expression of osteogenic markers (Runx2, Osteocalcin, etc.) during induction. USSCs, while multipotent, showed a more rapid but less robust osteogenesis than BM-MSCs, and AT-MSCs were the least osteogenic. Thus, BM-MSCs are the…	A. Shafiee, E. Seyedjafari, M. Soleimani, N. Ahmadbeigi, P. Dinarvand, and N. Ghaemi, ‘A comparison between osteogenic differentiation of human unrestricted somatic stem cells and mesenchymal stem cells from bone marrow and adipose tissue’, Biotechnol Lett, vol. 33, no. 6, pp. 1257–1264, Jun. 2011, doi: 10.1007/s10529-011-0541-8.	Shafiee, A., Seyedjafari, E., Soleimani, M., Ahmadbeigi, N., Dinarvand, P., and Ghaemi, N. (2011). A comparison between osteogenic differentiation of human unrestricted somatic stem cells and mesenchymal stem cells from bone marrow and adipose tissue. Biotechnol Lett 33, 1257–1264. https://doi.org/10.1007/s10529-011-0541-8.	Shafiee, A., Seyedjafari, E., Soleimani, M., Ahmadbeigi, N., Dinarvand, P., and Ghaemi, N. (2011). A comparison between osteogenic differentiation of human unrestricted somatic stem cells and mesenchymal stem cells from bone marrow and adipose tissue. Biotechnol Lett 33, 1257–1264. doi: 10.1007/s10529-011-0541-8
52	Human	Peripheral blood (platelet-rich plasma fraction)	N/A	N/A	N/A	Yes (verified presence of hVSELs in PRP via flow cytometry).	Yes (Lin⁻ small cells in PRP expressed Oct3/4, SSEA-4, CXCR4 – confirming hVSEL)	Blood drawn into citrate tubes, centrifuged to obtain ~18 mL platelet-rich plasma (PRP)	Lineage-positive cells depleted (Miltenyi Lin⁻ kit); gated by flow cytometry for 7-AAD⁻ viable, size <5 µm events, then analyzed for Lin⁻/Oct4⁺/SSEA-4⁺/CXCR4⁺ hVSELs	~1–4 µm (reported size of hVSELs, very high nuclear-to-cytoplasm ratio)	N/A	N/A	N/A	Oct3/4 (OCT4A)⁺ intracellular; SSEA-4⁺ and CXCR4⁺ on surface of Lin⁻/CD45⁻ cells; CD45⁻, lineage marker–negative (to exclude hematopoietic cells); propidium iodide (viability); Note: CD34 and CD133 were known VSEL markers but PRP-VSELs were identified by Oct4/SSEA-4/CXCR4 instead.	N/A	Laser stimulation assay: PRP containing hVSELs was exposed to a 670 nm, 5 mW red laser (with proprietary “SONG” modulation) for varying times. hVSEL proliferation was measured immediately, and after 1 and 7 days in culture by flow cytometric counts.	Human	Flow cytometry immunophenotyping confirmed a Lin⁻/CD45⁻ subpopulation in PRP expressing embryonic stem cell markers (Oct4, SSEA-4, CXCR4). The increase in these Oct4⁺/SSEA-4⁺ cells after laser exposure was quantified to confirm functional response.	N/A (PRP cells were in suspension, not grown as colonies on plates)	N/A	N/A (no adherent colony culture; VSELs remained as individual cells in suspension)	N/A	No (no teratoma assay performed; study was entirely in vitro)	N/A	Partial – OCT4 was included in phenotypic analysis (Oct3/4 antibody); NANOG and telomere length were not examined.	hVSELs in PRP indeed express OCT4 (supporting pluripotency). No data on NANOG or telomeres were collected, and pluripotency was inferred from marker expression and proliferative capacity rather than differentiation/teratoma tests.	Markers: Lineage⁻/CD45⁻ gating, Oct3/4, SSEA-4, CXCR4 expression on hVSELs; parameters: cell counts (absolute hVSEL numbers per mL) at Day 0/1/7, viability, and proliferation fold-change with/without laser.	In quiescent PRP, ~800–1300 hVSELs/mL were present; these Lin⁻/Oct4⁺ cells could be stimulated by a 3-minute 670 nm laser exposure to proliferate ~2-fold compared to controls; no changes in viability or differentiation were noted aside from increased numbers, indicating that laser triggers hVSEL self-renewal while they retain their primitive phenotype.	Aim: Determine whether low-level red laser light (with frequency modulation) can stimulate proliferation of human VSELs in PRP, as a step toward clinical regenerative applications.	hVSELs were confirmed to reside in the platelet compartment of peripheral blood. Importantly, exposing these cells to a 670 nm modulated laser for 3 min significantly increased their numbers compared to controls. This is the first report of human VSEL proliferation in response to a physical stimulus (laser), suggesting a non-chemical strategy to activate endogenous pluripotent cells. Such laser-a…	P. Hollands, D. R. Aboyeji, and T. Ovokaitys, ‘The action of modulated laser light on Human Very Small Embryonic-Like (hVSEL) stem cells in Platelet Rich Plasma (PRP)’, CellR4, vol. 8, art. no. e2990, January 2020.	Hollands, P., Aboyeji, D.R., and Ovokaitys, T. The action of modulated laser light on Human Very Small Embryonic-Like (hVSEL) stem cells in Platelet Rich Plasma (PRP).	Hollands, P., Aboyeji, D. R., and Ovokaitys, T. (2020). The action of modulated laser light on Human Very Small Embryonic-Like (hVSEL) stem cells in Platelet Rich Plasma (PRP). CellR4 – Repair, Replacement, Regeneration, & Reprogramming, e2990.
53	Human	Human umbilical cord blood (source of USSC lines)	N/A	N/A	N/A	No (VSELs were not the focus – study used USSCs, a different stem cell type)	No (VSELs not examined; only USSCs were studied)	USSC lines were previously derived from cord blood mononuclear cells via adherent culture (per referenced protocols)	N/A (no VSELs – USSCs expanded as adherent cell lines through standard culture)	N/A	N/A	N/A	N/A	USSC (cord blood stem cell) markers: Similar to MSC – e.g. CD29⁺, CD90⁺, CD105⁺, CD45⁻ (per literature). USSCs can differentiate into osteoblasts, chondroblasts, adipocytes, etc.	USSC special traits: long telomeres, low senescence rate, no teratoma formation (in contrast to ES/iPS)	Biocompatibility tests: USSCs were seeded on three bone graft materials (collagen matrix, bovine mineral, synthetic HA/SiO₂). Proliferation was measured at 24 h and 7 d (fluorescence DNA assay); cytotoxicity was assessed at 48 h (LDH assay); cell attachment/morphology evaluated by SEM at 7 d.	Human	USSC identity was established prior (via a stem cell bank); for this study, confirmation came from expected behavior: high expansion capacity, multilineage differentiation ability, and known surface marker profile as reported in earlier studies. No additional VSEL-specific confirmation was needed.	No (USSCs adhered and spread on scaffolds; no colony contraction observed)	N/A	No (USSCs grew attached on 3D scaffolds, rather than forming spheroids)	N/A	No (USSCs do not form teratomas, and none were tested here)	USSCs are known not to form teratomas (unlike ES cells), underscoring their safety for therapy.	No inherent OCT4/NANOG expression in USSCs (they are not pluripotent without reprogramming); Yes, telomere length noted as longer than adult MSCs.	USSCs lack pluripotency transcription factors under normal conditions (behave as lineage-committed progenitors), but they have extended replicative potential (long telomeres, low senescence). They can be induced to pluripotency only via exogenous OSKM factors.	Monitored USSC proliferation (cell counts), viability (cytotoxicity %), cell morphology and attachment (SEM imaging), and scaffold microstructure (Micro-CT pore analysis). Also noted USSC telomere length/longevity attributes from prior studies.	USSC proliferation and survival differed by material: the collagen-rich scaffold (ICBM) had the highest USSC growth and lowest cytotoxicity, while the purely synthetic scaffold (NanoBone) showed poor cell expansion and more cell stress. SEM showed USSCs attached densely and with more extensions on collagen matrices than on ceramic surfaces. These results highlight that scaffold porosity and compo…	Aim: Investigate how different bone graft materials (two xenogeneic collagen-based vs one alloplastic mineral) affect the proliferation, viability, and attachment of human USSCs in vitro.	The collagen-based xenogeneic carriers were most biocompatible with USSCs – they supported significantly greater cell proliferation and adhesion than the synthetic material. Scaffold properties like pore size and surface morphology correlated with cell outcomes: the bovine collagen block with large pores enabled robust USSC growth, whereas the dense hydroxyapatite/silica scaffold hindered it. The…	L. Schorn et al., ‘Influence of Xenogeneic and Alloplastic Carriers for Bone Augmentation on Human Unrestricted Somatic Stem Cells’, Materials, vol. 15, no. 14, p. 4779, Jul. 2022, doi: 10.3390/ma15144779.	Schorn, L., Sine, A., Berr, K., Handschel, J., Depprich, R., Kübler, N.R., Sproll, C., Rana, M., and Lommen, J. (2022). Influence of Xenogeneic and Alloplastic Carriers for Bone Augmentation on Human Unrestricted Somatic Stem Cells. Materials 15, 4779. https://doi.org/10.3390/ma15144779.	Schorn, L., Sine, A., Berr, K., Handschel, J., Depprich, R., Kübler, N. R., et al. (2022). Influence of Xenogeneic and Alloplastic Carriers for Bone Augmentation on Human Unrestricted Somatic Stem Cells. Materials 15, 4779. doi: 10.3390/ma15144779
54	Human	Human umbilical cord blood (UCB)	N/A	N/A	N/A	Yes	Yes; UCB VSELs were analyzed as Lin- ⁄ CD45- ⁄ CD133+, Lin- ⁄ CD45- ⁄ CD34+, and Lin- ⁄ CD45- ⁄ CXCR4+ cells; (rare Lin−/CD45−/CD133+ VSELs, ~0.016% of nucleated cells)	Compared Ficoll vs hypotonic RBC lysis (RBC lysis retained more VSELs)	3-step: (i) RBC lysis; (ii) CD133+ immunomagnetic enrichment; (iii) FACS of Lin−/CD45−/CD133+ cells (size-gated with beads)	5.97 ± 1.39 μm (smallest SSEA-4+ VSEL subset)	≈6–7 μm (average diameter of Lin−/CD45− VSELs; smaller than RBC ~7.8 μm)	N/A	N/A	Lineage markers: CD2, CD3, CD14, CD16, CD19, CD24, CD56, CD66b, CD235a (Lin−); CD45; CD34	CD133; CXCR4; SSEA-4; Oct-4; Nanog	N/A	Human	Imaging flow cytometry (ImageStream) for cell size and intranuclear Oct-4; qPCR for pluripotency genes (OCT4, NANOG)	N/A	N/A	N/A	N/A	N/A	N/A	Yes (Oct-4 and Nanog analyzed); Telomere length not studied	VSELs express pluripotency markers (Oct-4, Nanog), indicating a primitive, pluripotent phenotype	Cell morphology (size ~6 μm, high nuclear/cytoplasm ratio); viability (7-AAD+ nucleated cells); surface markers (Lin−, CD45−, CD34+, CD133+, CXCR4+) and embryonic markers (Oct-4, SSEA-4); and recovery of these cells under different processing methods (RBC lysis vs Ficoll) with corresponding gene expression changes	Identified a rare population of very small (sub-6 μm), Lin−/CD45−/CD133+ UCB cells expressing Oct-4, Nanog, SSEA-4 (VSELs). Standard Ficoll processing loses many VSELs, but the new RBC lysis + CD133 selection approach recovers ~60% of initial VSELs	To optimize the isolation and enrichment of UCB-derived VSELs (which are typically lost during routine processing) using an improved protocol.	A three-step isolation method (erythrocyte lysis, CD133+ selection, FACS gating) preserves and enriches ~60% of UCB VSELs. This confirms that UCB contains a small Oct-4+/SSEA-4+ VSEL population (~5–7 μm diameter) that is otherwise largely lost during standard cord blood unit processing	E. K. Zuba‐Surma, I. Klich, N. Greco, M. J. Laughlin, J. Ratajczak, and M. Z. Ratajczak, ‘Optimization of isolation and further characterization of umbilical cord blood‐derived very small embryonic/ epiblast‐like stem cells (VSELs)’, European J of Haematology, vol. 84, no. 1, pp. 34–46, Jan. 2010, doi: 10.1111/j.1600-0609.2009.01352.x.	Zuba‐Surma, E.K., Klich, I., Greco, N., Laughlin, M.J., Ratajczak, J., and Ratajczak, M.Z. (2010). Optimization of isolation and further characterization of umbilical cord blood‐derived very small embryonic/ epiblast‐like stem cells (VSELs). European J of Haematology 84, 34–46. https://doi.org/10.1111/j.1600-0609.2009.01352.x.	Zuba‐Surma, E. K., Klich, I., Greco, N., Laughlin, M. J., Ratajczak, J., and Ratajczak, M. Z. (2010). Optimization of isolation and further characterization of umbilical cord blood‐derived very small embryonic/ epiblast‐like stem cells (VSELs). European J of Haematology 84, 34–46. doi: 10.1111/j.1600-0609.2009.01352.x
55	Human	Human umbilical cord blood (unrestricted somatic stem cells, USSC)	N/A	N/A	N/A	No	No (VSELs not studied; focus on USSC)	CD34+ cord blood MNC cultured under specific conditions to derive USSC clones (per Kogler et al.)	N/A	N/A	N/A	N/A	N/A	Endodermal genes: Albumin (mRNA ↑ and protein secretion achieved); GSC (Goosecoid) & SOX17 (definitive endoderm markers ↑); CYP2B6, CYP3A4 (liver cytochrome enzymes induced); GYS2 (glycogen synthase, expressed); HNF4α (hepatic transcription factor ↑); ISL-1, NKX6.1 (pancreatic progenitor markers detected); Periodic Acid–Schiff (PAS) positive glycogen storage (functional assay); No tumor markers o…	N/A	In vitro differentiation: USSC were cultured with various combinations of factors (HGF, oncostatin M, retinoic acid), on different matrices (Matrigel) and co-cultured with primary endodermal cells (rat hepatocytes or sheep visceral cells, direct contact vs Transwell) to induce endodermal differentiation. Outcome measures: RT–PCR for hepatic lineage gene expression changes; glycogen storage assay …	Human	RT–PCR analysis of endoderm-specific transcripts before vs after differentiation (e.g., albumin, CYP enzymes, SOX17, etc.); periodic acid–Schiff staining for glycogen accumulation in differentiated cells (functional hepatocyte-like activity); ELISA for secreted human albumin (confirming functional protein output); prior in vivo model confirmed human USSC differentiated in host liver by detecting …	N/A	N/A	N/A	N/A	No (no teratomas; USSC differentiation did not produce tumors in sheep model)	No teratomas observed; USSC-derived cells showed no tumor formation in vivo (only mature human tissue).	No (pluripotency markers not assessed here; Oct4/Nanog not mentioned; telomere not studied)	N/A	Hepatic/endodermal differentiation markers (albumin, metabolic enzymes CYP2B6/CYP3A4, etc.) and their increased expression; functional glycogen storage (PAS⁺); albumin secretion; absence of uncontrolled proliferation or fusion (safety parameters).	USSC successfully differentiated into endoderm-like cells: they expressed hepatic genes (albumin, CYP enzymes, etc.) and stored glycogen (PAS positive), demonstrating partial hepatocyte functionality; the resulting cells remained immature hepatocyte-like cells (fetal phenotype); importantly, no teratomas or cell-fusion artifacts were seen, indicating a safe differentiation process.	To differentiate cord blood–derived USSC into endodermal lineage cells in vitro using growth factors, matrices, and co-cultures, and to assess endodermal gene expression and functionality.	USSC can be steered toward an endodermal (hepatic) pathway in vitro. Differentiated USSC acquired an immature hepatocyte-like phenotype, evidenced by albumin production, induction of liver-specific genes (GYS2, CYP enzymes, etc.), and glycogen storage—without forming tumors or aberrant fusions. Although not fully mature, these endodermal cells suggest that USSC could serve as a useful cell source…	S. Sensken et al., ‘In vitro differentiation of human cord blood-derived unrestricted somatic stem cells towards an endodermal pathway’, Cytotherapy, vol. 9, no. 4, pp. 362–378, 2007, doi: 10.1080/14653240701320254.	Sensken, S., Waclawczyk, S., Knaupp, A.S., Trapp, T., Enczmann, J., Wernet, P., and Kogler, G. (2007). In vitro differentiation of human cord blood-derived unrestricted somatic stem cells towards an endodermal pathway. Cytotherapy 9, 362–378. https://doi.org/10.1080/14653240701320254.	Sensken, S., Waclawczyk, S., Knaupp, A. S., Trapp, T., Enczmann, J., Wernet, P., et al. (2007). In vitro differentiation of human cord blood-derived unrestricted somatic stem cells towards an endodermal pathway. Cytotherapy 9, 362–378. doi: 10.1080/14653240701320254
56	Human	Human umbilical cord blood (source of USSCs)	N/A	N/A	N/A	No	No	USSCs obtained from cord blood stem cell bank (pre-isolated and expanded; no fresh isolation in this study)	N/A	N/A	N/A	N/A	N/A	Osteogenic differentiation markers: Runx2; Collagen I; Osteocalcin (OCN) gene expression (qRT-PCR); Alizarin Red S staining (calcified matrix)	N/A	Osteoblast differentiation induction via miR-210 overexpression in USSC culture, followed by bone marker analysis and mineralization assay	Human	qRT-PCR for osteoblast gene markers and Alizarin Red S histochemical staining confirmed successful differentiation	N/A	N/A	N/A	N/A	N/A	N/A	No	N/A	Levels of osteoblast differentiation markers (Runx2, COL1, OCN mRNA) and extracellular matrix mineralization (Alizarin Red staining) were measured after miR-210 transduction; cell morphology was observed (fibroblastic to mineralizing culture)	miR-210 significantly upregulated osteogenic markers (Runx2, COL1, osteocalcin) in USSCs and enhanced mineralized matrix formation, indicating a robust promotion of osteoblastic differentiation	To examine the effect of miR-210 on osteogenic differentiation of human USSCs (i.e., whether miR-210 can enhance USSC conversion into osteoblasts).	Overexpression of miR-210 in USSCs led to a marked increase in osteoblast differentiation markers and mineral deposition. This is the first demonstration of human USSCs differentiating into osteoblasts, suggesting a potential combined gene/cell therapy approach for bone regeneration	M. Sahmani, F. Jamshidi-Adegani, E. Arefian, A. Atashi, S. Omidi, and M. Soleimani, ‘The Involvement of Mir-210 in Unrestricted Somatic Stem Cells Differentiation into Osteoblasts’, Regeneration, Reconstruction & Restoration, vol. 2, no. 2, Jul. 2018, doi: 10.22037/rrr.v2i2.19864.	Sahmani, M., Jamshidi-Adegani, F., Arefian, E., Atashi, A., Omidi, S., and Soleimani, M. (2018). The Involvement of Mir-210 in Unrestricted Somatic Stem Cells Differentiation into Osteoblasts. Regeneration, Reconstruction & Restoration 2. https://doi.org/10.22037/rrr.v2i2.19864.	Sahmani, M., Jamshidi-Adegani, F., Arefian, E., Atashi, A., Omidi, S., and Soleimani, M. (2018). The Involvement of Mir-210 in Unrestricted Somatic Stem Cells Differentiation into Osteoblasts. Regeneration, Reconstruction & Restoration 2. doi: 10.22037/rrr.v2i2.19864
57	Human	Human umbilical cord blood (for USSC isolation)	N/A	N/A	N/A	No	No	Ficoll density gradient of UCB mononuclear cells, then long-term culture yielding adherent USSC colonies (per Kögler et al.’s method)	N/A	N/A	N/A	N/A	N/A	Human nuclear antigen (hNuc) for detecting transplanted USSC; Aquaporin-1 (AQP1); Aquaporin-4 (AQP4)	TGF-β (isoforms 1/2/3); CTGF; MMP-9; IL-10 (mRNA levels in brain tissue)	In vivo therapeutic test: transplanted human USSCs into neonatal rabbit IVH (intraventricular hemorrhage) model and assessed hydrocephalus development, aquaporin expression, and inflammation markers	Human	Bioluminescence imaging and anti-human nuclei immunohistochemistry confirmed USSC survival/migration in brain and no off-target cell engraftment	N/A	N/A	N/A	N/A	N/A	N/A	No	N/A	Ventricular size (hydrocephalus severity) and ependymal integrity; choroid plexus and ependyma aquaporin levels (AQP1/AQP4 immunostaining & mRNA); inflammatory mediators in brain (TGF-β1/2, CTGF, MMP-9 down-regulation; IL-10 up-regulation); distribution of human cells (brain vs other organs via imaging/IHC)	USSC-treated IVH subjects had significantly smaller ventricles (less hydrocephalus), preservation of AQP1/AQP4 expression in CSF-regulating structures, and an anti-inflammatory shift (suppressed TGF-β isoforms, CTGF, MMP-9 and increased IL-10 levels) in the brain. Ependymal damage and fibrosis were reduced, indicating that USSC therapy mitigated post-hemorrhagic hydrocephalus	To test whether human USSC transplantation after neonatal IVH can stabilize CSF-handling aquaporin channels, reduce neuroinflammation, and thereby prevent post-hemorrhagic hydrocephalus.	Human cord blood–derived USSC therapy effectively prevented the progression of post-IVH hydrocephalus in a neonatal rabbit model. Treated animals showed restored AQP1/AQP4 expression, reduced inflammatory cytokines, preserved ependymal architecture, and significantly reduced ventricular enlargement compared to controls	D. Purohit et al., ‘Human Cord Blood Derived Unrestricted Somatic Stem Cells Restore Aquaporin Channel Expression, Reduce Inflammation and Inhibit the Development of Hydrocephalus After Experimentally Induced Perinatal Intraventricular Hemorrhage’, Front. Cell. Neurosci., vol. 15, p. 633185, Apr. 2021, doi: 10.3389/fncel.2021.633185.	Purohit, D., Finkel, D.A., Malfa, A., Liao, Y., Ivanova, L., Kleinman, G.M., Hu, F., Shah, S., Thompson, C., Joseph, E., et al. (2021). Human Cord Blood Derived Unrestricted Somatic Stem Cells Restore Aquaporin Channel Expression, Reduce Inflammation and Inhibit the Development of Hydrocephalus After Experimentally Induced Perinatal Intraventricular Hemorrhage. Front. Cell. Neurosci. 15, 633185. …	Purohit, D., Finkel, D. A., Malfa, A., Liao, Y., Ivanova, L., Kleinman, G. M., et al. (2021). Human Cord Blood Derived Unrestricted Somatic Stem Cells Restore Aquaporin Channel Expression, Reduce Inflammation and Inhibit the Development of Hydrocephalus After Experimentally Induced Perinatal Intraventricular Hemorrhage. Front. Cell. Neurosci. 15, 633185. doi: 10.3389/fncel.2021.633185
58	Human	Human umbilical cord blood (non-hematopoietic mononuclear cell fraction)	N/A	N/A	N/A	No	No	Ficoll-Paque isolation of UCB mononuclear cells; culture in presence of dexamethasone to select adherent USSC colonies	N/A	N/A	N/A	N/A	N/A	Neural markers: Nestin (neural progenitor); βIII-tubulin (Tuj1); Neurofilament (NF); Doublecortin (DCX)	Dopaminergic markers: Tyrosine Hydroxylase (TH); Nurr1	Electrophysiology (patch-clamp recordings for voltage-gated Na+ channels) and neurotransmitter release assay (HPLC for dopamine secretion) to assess neuronal functionality	Human	Immunocytochemistry and qRT-PCR confirmed expression of neuronal marker proteins; patch-clamp and dopamine release (HPLC) confirmed functional maturation of USSC-derived neurons	N/A	N/A	N/A	N/A	N/A	N/A	No	N/A	Neuronal differentiation markers (nestin, DCX, NF, βIII-tubulin for early/immature neurons; TH and Nurr1 for dopaminergic neurons) by immunostaining and Q-PCR; electrophysiological properties (presence of functional Na+ currents); neurotransmitter production (dopamine synthesis & release measured by HPLC)	Upon induction with neuronal differentiation factors (XXL medium), USSCs upregulated both early and mature neuronal markers (e.g., increased nestin, βIII-tubulin, NF, DCX; induced TH and Nurr1) and acquired neuron-like functional properties (exhibited action potentials and synthesized/released dopamine)	To determine whether human cord blood–derived USSCs can be differentiated into mature, functional neurons (particularly dopaminergic neurons) using a defined cocktail of growth/differentiation factors.	Human UCB-derived USSCs can indeed differentiate into cells with neuronal (and specifically dopaminergic) phenotypes. Differentiated USSCs expressed multiple neural markers (including dopaminergic enzymes) and showed neuronal functionality (voltage-gated sodium currents and dopamine production), highlighting the broad multilineage potential of USSCs	S. Greschat et al., ‘Unrestricted Somatic Stem Cells from Human Umbilical Cord Blood Can be Differentiated into Neurons with a Dopaminergic Phenotype’, Stem Cells and Development, vol. 17, no. 2, pp. 221–232, Apr. 2008, doi: 10.1089/scd.2007.0118.	Greschat, S., Schira, J., Küry, P., Rosenbaum, C., De Souza Silva, M.A., Kögler, G., Wernet, P., and Müller, H.W. (2008). Unrestricted Somatic Stem Cells from Human Umbilical Cord Blood Can be Differentiated into Neurons with a Dopaminergic Phenotype. Stem Cells and Development 17, 221–232. https://doi.org/10.1089/scd.2007.0118.	Greschat, S., Schira, J., Küry, P., Rosenbaum, C., De Souza Silva, M. A., Kögler, G., et al. (2008). Unrestricted Somatic Stem Cells from Human Umbilical Cord Blood Can be Differentiated into Neurons with a Dopaminergic Phenotype. Stem Cells and Development 17, 221–232. doi: 10.1089/scd.2007.0118
59	Human	Bone marrow (CLI patients and healthy controls)	Peripheral blood (CLI patients and healthy controls)	Mobilized peripheral blood (healthy donors)	N/A	Yes	Yes (lower in BM, higher in PB vs controls)	Bone marrow and blood mononuclear cells isolated by Ficoll density gradient	Lineage depletion (magnetic) then FACS sorting for Lin- CD45- CD133+ (size <10 μm)	<10 μm	N/A	N/A	N/A	Lin- (CD2, CD3, CD14, CD16, CD19, CD24, CD56, CD66b, CD235a negative), CD45-, CD133+	After culture: CD90+ (mesenchymal), acquired endothelial markers (VE-cadherin gene, CD31 in vivo)	In vitro differentiation (endothelial with VEGF-B, adipogenic, osteogenic); in vivo therapeutic angiogenesis in mouse limb ischemia	Human	Flow cytometry (imaging FlowSight) for VSEL identification; immunostaining for human CD31 in Matrigel; blood flow and vessel density measurement	N/A	N/A	N/A	N/A	No (not tested)	N/A	No	N/A	VSEL counts in BM vs PB; surface phenotype (Lin-, CD45-, CD133+); mesenchymal marker expression (CD90) after expansion; secretory profile (VEGF-A, cytokines); endothelial differentiation markers (VE-cadherin gene, CD31)	CLI triggers VSEL mobilization (↓BM, ↑PB). VSELs are Lin- CD45- CD133+ small cells. Upon culture they become CD90+ (mesenchymal-like) and secrete low VEGF/cytokines (limited paracrine action). With VEGF, they upregulate endothelial markers, indicating capacity to differentiate into endothelial cells	Quantify VSELs in bone marrow and blood of CLI patients and evaluate their angiogenic potential in vitro and therapeutic effect in a mouse ischemia model.	VSELs from adult BM can mobilize to blood in ischemia and exhibit pro-vasculogenic properties. They differentiate into endothelial lineage (in vitro and in vivo) and improve neovascularization in ischemic limbs, although they adopt a mesenchymal phenotype in culture with limited paracrine factor secretion	C. L. Guerin et al., ‘Bone-marrow-derived very small embryonic-like stem cells in patients with critical leg ischaemia: evidence of vasculogenic potential’, Thromb Haemost, vol. 113, no. 05, pp. 1084–1094, Sep. 2015, doi: 10.1160/TH14-09-0748.	Guerin, C.L., Loyer, X., Vilar, J., Cras, A., Mirault, T., Gaussem, P., Silvestre, J.-S., and Smadja, D.M. (2015). Bone-marrow-derived very small embryonic-like stem cells in patients with critical leg ischaemia: evidence of vasculogenic potential. Thromb Haemost 113, 1084–1094. https://doi.org/10.1160/TH14-09-0748.	Guerin, C. L., Loyer, X., Vilar, J., Cras, A., Mirault, T., Gaussem, P., et al. (2015). Bone-marrow-derived very small embryonic-like stem cells in patients with critical leg ischaemia: evidence of vasculogenic potential. Thromb Haemost 113, 1084–1094. doi: 10.1160/TH14-09-0748
60	Human	Bone marrow (CLI patients)	Bone marrow (healthy donors, for MSC control)	Cord blood (for ECFCs)	N/A	Yes	Yes	Bone marrow mononuclear cells isolated by Ficoll gradient	Lineage depletion (AutoMACS) then FACS sorting for Lin- CD45- CD133+ VSELs	<6 μm (small diameter cells)	N/A	N/A	N/A	Lin-, CD45-, CD133+ (VSEL phenotype)	In vivo differentiation markers: human CD31 (endothelial), αSMA (perivascular) in Matrigel co-implant	Co-transplantation with ECFCs in Matrigel plug and hindlimb ischemia models to assess vessel formation and blood flow recovery	Human	Flow cytometry sorting for VSEL; immunohistochemistry for human CD31 and α-SMA in recovered tissue; perfusion imaging for blood flow	N/A	N/A	N/A	N/A	No (not tested)	N/A	No	N/A	Baseline VSEL markers (Lin-/CD45-/CD133-); vessel formation outcomes (vessel density, perfusion); endothelial and perivascular differentiation markers (CD31, αSMA); comparison with MSC support	VSELs (Lin- CD45- CD133-) contribute to vessel formation by differentiating into perivascular (αSMA+) cells alongside ECFC-derived endothelium. Co-injection of VSELs with ECFCs led to more mature, well-perfused vessels compared to ECFC alone, indicating VSELs uniquely support vascular regeneration	Determine if human BM-derived VSELs can enhance endothelial progenitor cell (ECFC/EPC)-mediated revascularization and contribute to vascular maturation in ischemic tissue.	VSELs significantly improve post-ischemic revascularization when co-administered with endothelial progenitors. They promote formation of stable blood vessels, differentiating into both endothelial and perivascular lineages, highlighting VSELs as uniquely vasculogenic adult stem cells	C. L. Guerin et al., ‘Human very Small Embryonic-like Cells Support Vascular Maturation and Therapeutic Revascularization Induced by Endothelial Progenitor Cells’, Stem Cell Rev and Rep, vol. 13, no. 4, pp. 552–560, Aug. 2017, doi: 10.1007/s12015-017-9731-7.	Guerin, C.L., Rossi, E., Saubamea, B., Cras, A., Mignon, V., Silvestre, J., and Smadja, D.M. (2017). Human very Small Embryonic-like Cells Support Vascular Maturation and Therapeutic Revascularization Induced by Endothelial Progenitor Cells. Stem Cell Rev and Rep 13, 552–560. https://doi.org/10.1007/s12015-017-9731-7.	Guerin, C. L., Rossi, E., Saubamea, B., Cras, A., Mignon, V., Silvestre, J., et al. (2017). Human very Small Embryonic-like Cells Support Vascular Maturation and Therapeutic Revascularization Induced by Endothelial Progenitor Cells. Stem Cell Rev and Rep 13, 552–560. doi: 10.1007/s12015-017-9731-7
61	Human	Umbilical cord blood	N/A	N/A	N/A	No	No	Cord blood mononuclear cells isolated by HES sedimentation and Ficoll; adherent culture to derive USSC clones	N/A	N/A	N/A	N/A	N/A	CD90+, CD105+, CD73+, CD44+, CD19+, CD133+ (known USSC phenotype)	N/A	In vitro osteogenic differentiation (21-day culture) with modulation of TGF-β1 or its inhibitor; matrix mineralization assay and RUNX2 expression as outcomes	Human	Flow cytometry immunophenotyping (surface CD markers); Alizarin Red S staining for bone matrix; qRT-PCR for osteogenic gene expression	N/A	N/A	N/A	N/A	No (not tested)	N/A	No	N/A	Surface antigen profile of USSC (CD90, CD105, etc); expression of MMP9 (TGF-β target); osteogenic differentiation markers (Runx2 gene, calcium deposition)	USSCs show typical cord blood MSC markers. TGF-β signaling is active in USSCs (induced MMP9). Early transient inhibition of TGF-β1 significantly increased osteogenic differentiation (higher RUNX2 expression and mineralized matrix), indicating TGF-β suppresses early osteogenesis in these cells	Investigate the role of TGF-β signaling in the osteogenic differentiation of cord blood-derived USSCs.	Transient inhibition of TGF-β signaling at the early stage markedly enhances osteogenic differentiation of USSCs. This suggests TGF-β acts as a temporal regulator that can inhibit USSC osteogenesis, and blocking it at optimal timing boosts bone matrix production and RUNX2 expression	S. Hedayati, A. Parvaneh Tafreshi, N. Moradi, and B. Zeynali, ‘Inhibition of transforming growth factor‐β signaling pathway enhances the osteogenic differentiation of unrestricted somatic stem cells’, J of Cellular Biochemistry, vol. 119, no. 11, pp. 9327–9333, Nov. 2018, doi: 10.1002/jcb.27209.	Hedayati, S., Parvaneh Tafreshi, A., Moradi, N., and Zeynali, B. (2018). Inhibition of transforming growth factor‐β signaling pathway enhances the osteogenic differentiation of unrestricted somatic stem cells. J of Cellular Biochemistry 119, 9327–9333. https://doi.org/10.1002/jcb.27209.	Hedayati, S., Parvaneh Tafreshi, A., Moradi, N., and Zeynali, B. (2018). Inhibition of transforming growth factor‐β signaling pathway enhances the osteogenic differentiation of unrestricted somatic stem cells. J of Cellular Biochemistry 119, 9327–9333. doi: 10.1002/jcb.27209
62	Animal	Adult mouse pancreas (residual ~30% after 70% partial pancreatectomy)	N/A	N/A	N/A	Yes	Yes (OCT4+ small VSELs observed in regenerating pancreas)	~70% of pancreas surgically removed; remaining pancreas collected on days 1, 3, 5 post-surgery; tissues smeared (cytology) and fixed (histology); single-cell suspensions prepared for analysis	Flow cytometry gating of Lin⁻ CD45⁻ Sca-1⁺ cells (pancreatic VSELs) – comprised ~0.6% of total pancreatic cells	~2–5 μm (very small spherical cells with large nucleus, minimal cytoplasm)	N/A	N/A	N/A	Lin⁻ CD45⁻ Sca-1⁺ phenotype (pancreatic VSELs by FACS; ~0.6% of cells); OCT4 (nuclear, in VSELs); PDX-1 (pancreatic progenitor marker, co-expressed in differentiating VSEL progeny; shifts from nuclear to cytoplasmic upon differentiation); High N/C ratio, dense chromatin (VSEL morphology on H&E).	N/A	In vivo regeneration model: Day 1 post-pancreatectomy: inflammatory neutrophils infiltrate (multi-lobed nuclei, no OCT4); by Day 5: OCT4⁺ VSELs (small, high N/C cells) are mobilized into pancreas; these VSELs proliferate and differentiate into OCT4⁺ PDX-1⁺ progenitor cells that regenerate new acinar cells and islet β-cells (evidenced by emerging normal acini and hypertrophied islets in histology).	Mouse	H&E cytology smears and histological sections: identified characteristic VSELs (very small, dark nucleus with thin rim of cytoplasm) in residual pancreas; immunofluorescence co-localization of nuclear OCT4 and pancreatic lineage marker PDX-1 in cells at injury sites (indicating VSEL-derived progenitors); flow cytometry confirming presence/percent of Lin⁻ CD45⁻ Sca-1⁺ small cells in pancreas;	N/A	N/A	N/A	N/A	No (no teratoma assay; regeneration study only)	N/A	Yes (OCT4 expression examined; NANOG not examined; no telomere data)	Nuclear OCT4⁺ in pancreatic VSELs confirmed their pluripotent nature in vivo; NANOG not tested; telomere length not measured.	VSEL count (~0.6% cells); cell size (~3–5 μm) and morphology (spherical, high N/C) in pancreas; OCT4 localization (nuclear in VSEL vs absent in neutrophils); PDX-1 expression pattern (nuclear in early progenitors, cytoplasmic in differentiated cells); timeline of cell influx (neutrophils Day 1, VSELs Day 5); restored tissue histology (new acini, islets by Day 5).	Direct evidence that small OCT4⁺ VSELs (Lin⁻ Sca-1⁺) reside in adult pancreas and are mobilized post-injury; these VSELs differentiate into PDX-1⁺ progenitors which regenerate both exocrine acinar cells and endocrine islets; their high N/C morphology and co-expression of OCT4/PDX-1 validate them as the pancreatic stem cell population driving regeneration.	To evaluate if VSELs participate in adult pancreas regeneration after partial pancreatectomy.	VSELs in adult mouse pancreas were activated by injury and contributed to organ regeneration. Within days of a 70% pancreatectomy, OCT4⁺ VSELs migrated into the pancreas and gave rise to OCT4⁺ PDX-1⁺ progenitor cells that replenished both acinar tissue and islets. This provides direct in vivo proof of pancreatic stem cells (VSELs) and suggests that these pluripotent, non-tumorigenic VSELs could b…	D. Bhartiya, A. Mundekar, V. Mahale, and H. Patel, ‘Very small embryonic-like stem cells are involved in regeneration of mouse pancreas post-pancreatectomy’, Stem Cell Res Ther, vol. 5, no. 5, p. 106, Sep. 2014, doi: 10.1186/scrt494.	Bhartiya, D., Mundekar, A., Mahale, V., and Patel, H. (2014). Very small embryonic-like stem cells are involved in regeneration of mouse pancreas post-pancreatectomy. Stem Cell Res Ther 5, 106. https://doi.org/10.1186/scrt494.	Bhartiya, D., Mundekar, A., Mahale, V., and Patel, H. (2014). Very small embryonic-like stem cells are involved in regeneration of mouse pancreas post-pancreatectomy. Stem Cell Res Ther 5, 106. doi: 10.1186/scrt494
63	Human	Umbilical cord blood (for USSC)	N/A	N/A	N/A	No	No	Isolated USSCs from fresh cord blood (per Kogler et al. 2004 protocol); expanded in culture	N/A	N/A	N/A	N/A	N/A	N/A	N/A	In vivo full-thickness skin wound healing in rats: applied nanofibrous PCL scaffold seeded with USSCs, monitored wound closure and skin regeneration over 21 days	Human	Histological analysis (H&E) of healed skin (epidermis continuity, hair follicles, glands); wound area measurement; mechanical testing of scaffold	N/A	N/A	N/A	N/A	No (not tested)	N/A	No	N/A	Wound closure percentage; histological skin architecture (epithelium integrity, new hair follicles, glands); comparison of healing in scaffolds ± USSC	Scaffolds loaded with USSCs achieved nearly complete wound closure by day 21 and regenerated normal skin structures (intact epidermis with hair follicles and glands), whereas control wounds healed poorly (~20% closure). USSCs provided a significant regenerative effect in vivo	Evaluate whether a nanofiber PCL scaffold loaded with human USSCs can improve the healing of large skin defects in a rat model.	The combination of USSCs with a biodegradable PCL nanofiber scaffold markedly improved wound healing in rats. Treated wounds fully re-epithelialized and regenerated skin appendages by 21 days, unlike controls. USSC-seeded scaffolds show promise as effective grafts for skin regeneration	H. Bahrami, S. H. Keshel, A. J. Chari, and E. Biazar, ‘Human unrestricted somatic stem cells loaded in nanofibrous PCL scaffold and their healing effect on skin defects’, Artificial Cells, Nanomedicine, and Biotechnology, vol. 44, no. 6, pp. 1556–1560, Aug. 2016, doi: 10.3109/21691401.2015.1062390.	Bahrami, H., Keshel, S.H., Chari, A.J., and Biazar, E. (2016). Human unrestricted somatic stem cells loaded in nanofibrous PCL scaffold and their healing effect on skin defects. Artificial Cells, Nanomedicine, and Biotechnology 44, 1556–1560. https://doi.org/10.3109/21691401.2015.1062390.	Bahrami, H., Keshel, S. H., Chari, A. J., and Biazar, E. (2016). Human unrestricted somatic stem cells loaded in nanofibrous PCL scaffold and their healing effect on skin defects. Artificial Cells, Nanomedicine, and Biotechnology 44, 1556–1560. doi: 10.3109/21691401.2015.1062390
64	Human	Human umbilical cord Wharton’s jelly (MSC culture)	N/A	N/A	N/A	Yes	Yes (SSEA-4+ subpopulation in hUC-MSC)	Wharton’s jelly MSCs isolated via explant culture of umbilical cord tissue	MACS magnetic sorting to enrich SSEA-4+ cells from first-passage hUC-MSCs	N/A	N/A	N/A	N/A	SSEA-4+ fraction expressed CD105, CD90, CD73 (MSC markers) and pluripotency markers Oct4, Nanog, Sox2, SSEA-4	N/A	Embryoid body formation in suspension; spontaneous differentiation into cells of ectoderm, mesoderm, endoderm in vitro; comparative osteogenic and adipogenic differentiation assays vs SSEA-4- cells	Human	Flow cytometry for surface markers and cell cycle; RT-PCR and immunofluorescence for Oct4/Nanog/Sox2; immunostaining and qPCR for germ-layer markers (βIII-tubulin, AFP, desmin) after differentiation; Alizarin Red & Oil Red O staining or gene markers for osteo/adipo differentiation	N/A	N/A	N/A	Yes (SSEA-4+ cells formed embryoid body-like spheroids in non-adherent culture)	No (not tested)	N/A	Yes (Oct4, Nanog, Sox2 expression analyzed; telomere not studied)	SSEA-4+ subpopulation expresses key pluripotency transcription factors (Oct4, Nanog, Sox2), indicating higher stemness than SSEA-4- MSCs	Surface antigen profile (CD105/CD90/CD73 vs SSEA-4); cell cycle distribution; pluripotency genes (Oct4, Nanog, Sox2); embryoid body formation ability; spontaneous tri-lineage differentiation markers (βIII-tubulin, AFP, α-actin/desmin); osteogenic/adipogenic differentiation marker genes (e.g., Osterix, ALP, Adiponectin)	Within hUC-MSC cultures, an SSEA-4+ subset displays enhanced primitive features: it co-expresses MSC and ESC-like markers, readily forms embryoid bodies, and can differentiate into derivatives of all three germ layers (with respective markers) in vitro. It also shows greater osteogenic and adipogenic differentiation capacity than the SSEA-4- population. This SSEA-4+ (VSEL-like) fraction is thus a…	Determine if a very small pluripotent-like cell population exists among human umbilical cord MSCs and to characterize SSEA-4 as a marker for isolating these cells.	A rare SSEA-4+ subpopulation in Wharton’s jelly MSCs exhibits multipotent/pluripotent characteristics. These SSEA-4+ cells express pluripotency markers (Oct4, Nanog, Sox2), form embryoid bodies, and spontaneously generate cells of all germ layers, unlike SSEA-4- cells. Therefore, SSEA-4 effectively enriches a highly multipotent subset from hUC-MSCs, which could be a valuable source for regenerati…	W. Li, S. Pan, X. Wang, and W. Xu, ‘Characterization of stage-specific embryonic antigen-4 (SSEA-4)-positive very small embryonic-like stem cells isolated from human Wharton’s jelly’, International Journal of Clinical and Experimental Medicine, vol. 10, no. 2, pp. 4188-4199, February 2017.	Li, W., Pan, S., Wang, X., and Xu, W. Characterization of stage-specific embryonic antigen-4 (SSEA-4)-positive very small embryonic-like stem cells isolated from human Wharton’s jelly.	Li, W., Pan, S., Wang, X., and Xu, W. (2017). Characterization of stage-specific embryonic antigen-4 (SSEA-4)-positive very small embryonic-like stem cells isolated from human Wharton’s jelly. Int J Clin Exp Med 10, 4188–4199.
65	Human	Umbilical cord blood	N/A	N/A	N/A	No	No	USSCs isolated from cord blood by density gradient and adherent culture (per Kogler’s protocol)	N/A	N/A	N/A	N/A	N/A	USSC baseline: CD45- (hematopoietic negative)	Neuronal differentiation markers: synaptophysin, NeuN, neurofilament (NF); dopaminergic markers TH, Nurr1	In vitro differentiation of USSCs into dopaminergic neuron-like cells (using defined factors); assay of dopamine release; microRNA expression profiling during differentiation; target gene prediction and validation	Human	Immunocytochemistry for neuronal markers; dopamine secretion measurement; microRNA microarray and RT-PCR; mRNA microarray for target genes; luciferase or Western blot to validate microRNA target regulation	N/A	N/A	N/A	N/A	No	N/A	No	N/A	Neuronal phenotype markers in differentiated USSCs (synaptophysin, NeuN, NF, TH, Nurr1); functional neurotransmitter release (dopamine); microRNA expression profiles; predicted target mRNAs and proteins (NeuroD1, NPTX1, etc); pathway analysis of neural differentiation signaling	USSCs can be induced to differentiate into functional dopaminergic neurons (express neuronal markers and release dopamine). During this process, a distinct set of 18 microRNAs is consistently downregulated, leading to de-repression of their target genes. Many targets are key regulators of neuronal development (axon guidance, TGFβ/Wnt/MAPK pathways). Validations confirmed a network of microRNAs co…	Elucidate the microRNA expression changes during neuronal differentiation of human cord blood USSCs and determine how these microRNAs collectively influence gene networks involved in neural lineage development.	Neuronal differentiation of USSCs is accompanied by downregulation of a defined group of microRNAs (including the miR-17-92 cluster, miR-130a, -138, -218, -335). These microRNAs target numerous developmental regulators; their suppression allows upregulation of many neural genes. Experimental validation demonstrates that this set of microRNAs exerts a network-like regulatory effect on neuronal dif…	K. M. Iwaniuk et al., ‘Network-Like Impact of MicroRNAs on Neuronal Lineage Differentiation of Unrestricted Somatic Stem Cells from Human Cord Blood’, Stem Cells and Development, vol. 20, no. 8, pp. 1383–1394, Aug. 2011, doi: 10.1089/scd.2010.0341.	Iwaniuk, K.M., Schira, J., Weinhold, S., Jung, M., Adjaye, J., Müller, H.W., Wernet, P., and Trompeter, H.-I. (2011). Network-Like Impact of MicroRNAs on Neuronal Lineage Differentiation of Unrestricted Somatic Stem Cells from Human Cord Blood. Stem Cells and Development 20, 1383–1394. https://doi.org/10.1089/scd.2010.0341.	Iwaniuk, K. M., Schira, J., Weinhold, S., Jung, M., Adjaye, J., Müller, H. W., et al. (2011). Network-Like Impact of MicroRNAs on Neuronal Lineage Differentiation of Unrestricted Somatic Stem Cells from Human Cord Blood. Stem Cells and Development 20, 1383–1394. doi: 10.1089/scd.2010.0341
66	Human	Human placental cord blood	N/A	N/A	N/A	Yes	Yes (USSC clones obtained)	Mononuclear cells plated (adherent culture) to derive USSC clones	N/A	N/A	N/A	N/A	N/A	N/A	N/A	In vivo cardiac repair assay (USSC transplantation post-MI; LV function, capillary density measured)	Human	Double immunostaining for human vs rat markers (HNA, troponin-I, SMA, vWF), human-specific RT-PCR, FISH analysis	No (USSC colonies grew attached)	N/A	No	N/A	No (not tested)	N/A	No	N/A	Engraftment of human cells in rat heart (HNA+ nuclei); differentiation into cardiomyocytes (cTnI+), smooth muscle (SMA+), endothelium (vWF+); human lineage gene expression; capillary density; fibrosis; cell fusion via FISH.	USSC differentiated into human CMCs, SMCs, and ECs in infarcted myocardium; improved vessel density and reduced fibrosis; regeneration was by engraftment/differentiation rather than cell fusion.	To evaluate whether cord blood–derived USSC transplantation can improve cardiac function after MI.	USSC transplantation led to dose-dependent improvement of LV function and promoted cardiomyogenesis and vasculogenesis in infarcted hearts.	H. Iwasaki et al., ‘Therapeutic Potential of Unrestricted Somatic Stem Cells Isolated from Placental Cord Blood for Cardiac Repair Post Myocardial Infarction’, ATVB, vol. 29, no. 11, pp. 1830–1835, Nov. 2009, doi: 10.1161/ATVBAHA.109.192203.	Iwasaki, H., Kawamoto, A., Willwerth, C., Horii, M., Oyamada, A., Akimaru, H., Shibata, T., Hirai, H., Suehiro, S., Wnendt, S., et al. (2009). Therapeutic Potential of Unrestricted Somatic Stem Cells Isolated from Placental Cord Blood for Cardiac Repair Post Myocardial Infarction. ATVB 29, 1830–1835. https://doi.org/10.1161/ATVBAHA.109.192203.	Iwasaki, H., Kawamoto, A., Willwerth, C., Horii, M., Oyamada, A., Akimaru, H., et al. (2009). Therapeutic Potential of Unrestricted Somatic Stem Cells Isolated from Placental Cord Blood for Cardiac Repair Post Myocardial Infarction. ATVB 29, 1830–1835. doi: 10.1161/ATVBAHA.109.192203
67	Animal	Mouse bone marrow	Mouse peripheral blood	N/A	N/A	Yes	Yes (VSELs expanded after brain injury)	Flushed femurs/tibiae, RBC lysis, mononuclear cells collected	FACS sorting: Lin−, Sca-1+, CD45− (VSELs) vs Lin−, Sca-1+, CD45+ (HSCs)	~5 μm (small lymphocyte-sized)	N/A	N/A	N/A	Lin−, Sca-1+, CD45− (VSEL phenotype); BrdU incorporation; Oct-4, Nanog, Sox2, Rex1 mRNAs; Nestin, β3-tubulin, GFAP, Olig1/2 mRNAs	N/A	In vivo neurotoxic injury (kainic acid) model: measured VSEL/HSC counts in BM & PB, BrdU uptake (proliferation), pluripotency and neurogenic gene expression, clonogenic assays	Mouse	Flow cytometry (FSC gate for ≤5 μm R4; Lin/Sca-1/CD45 staining), confocal IF for Oct4/Nestin, qRT-PCR for pluripotency and neural genes, BrdU labeling, CFU assays	N/A	N/A	N/A	N/A	No (not performed)	N/A	Yes (Oct-4, Nanog, Sox2, Rex1; no telomere)	Pluripotency genes (Oct4, Nanog, etc.) transiently up-regulated in VSELs after injury; Oct-4 and nestin protein detected in VSELs	BM VSEL and HSC counts; cell cycle activation (BrdU); pluripotency gene expression; neural lineage gene expression; colony-forming units; BM/PB engraftment.	Brain injury induced ~9-fold (at 12 hrs) and ~6-fold (at 48 hrs) expansion of BM VSELs (quiescent cells activated to proliferate) and increased VSEL mobilization to blood. VSELs up-regulated Oct4, Nanog, Sox2, Rex1 and neural genes (nestin, Olig, etc.) post-injury, indicating they exited quiescence and participated in neuro-regeneration.	To determine whether neurotoxic brain damage mobilizes VSELs into blood and stimulates their proliferation/expansion in BM.	Neurotoxin-induced brain injury activated quiescent BM VSELs – they expanded ~9 times and ~6 times at 12 and 48 hrs after brain damage in BM, then mobilized to blood – and VSELs up-regulated pluripotency and neurogenesis genes, suggesting a role in neural repair.	K. Grymula et al., ‘Evidence that the population of quiescent bone marrow‐residing very small embryonic/epiblast‐like stem cells ( VSEL s) expands in response to neurotoxic treatment’, J Cellular Molecular Medi, vol. 18, no. 9, pp. 1797–1806, Sep. 2014, doi: 10.1111/jcmm.12315.	Grymula, K., Tarnowski, M., Piotrowska, K., Suszynska, M., Mierzejewska, K., Borkowska, S., Fiedorowicz, K., Kucia, M., and Ratajczak, M.Z. (2014). Evidence that the population of quiescent bone marrow‐residing very small embryonic/epiblast‐like stem cells ( VSEL s) expands in response to neurotoxic treatment. J Cellular Molecular Medi 18, 1797–1806. https://doi.org/10.1111/jcmm.12315.	Grymula, K., Tarnowski, M., Piotrowska, K., Suszynska, M., Mierzejewska, K., Borkowska, S., et al. (2014b). Evidence that the population of quiescent bone marrow‐residing very small embryonic/epiblast‐like stem cells ( VSEL s) expands in response to neurotoxic treatment. J Cellular Molecular Medi 18, 1797–1806. doi: 10.1111/jcmm.12315
68	Human	Human cord blood USSC line	N/A	N/A	N/A	Yes	Yes (USSC culture established)	Density gradient MNC isolation; adherent culture (plastic) to expand USSC clones	N/A	N/A	N/A	N/A	N/A	CD45−, HLA-II− (USSC phenotype)	N/A	In vitro assays: MTT proliferation, colony formation, cell cycle (PI), gene expression of cell-cycle regulators	Human	Flow cytometry (cell cycle PI profile), BrdU viability, colony count, qRT-PCR for p53, p21, Rb, E2Fs, etc.	No (USSC grow as adherent fibroblasts)	N/A	No	N/A	No (not tested)	N/A	No (pluripotency genes not examined; focus on cell cycle genes)	N/A	Proliferation (MTT), colony-forming ability, cell cycle phase distribution, expression of p53/p21/Rb/E2F/SMAD/EP300 genes.	Overexpression of miR-302-367 in USSCs decreased proliferation (MTT↓, colonies↓) and induced apoptosis (sub-G1↑); cell cycle inhibitors p53, p21, RBL1 were up-regulated, indicating a tumor-suppressor effect.	To examine the effect of the miR-302-367 cluster on proliferation and cell cycle regulation of human cord blood–derived USSCs.	miR-302-367 did not reprogram USSCs to an ESC-like state but inhibited their proliferation, increased apoptosis, and up-regulated cell cycle suppressor genes, suggesting a context-dependent tumor-suppressor role.	F. Jamshidi-Adegani et al., ‘Mir-302 cluster exhibits tumor suppressor properties on human unrestricted somatic stem cells’, Tumor Biol., vol. 35, no. 7, pp. 6657–6664, Jul. 2014, doi: 10.1007/s13277-014-1844-x.	Jamshidi-Adegani, F., Langroudi, L., Shafiee, A., Mohammadi-Sangcheshmeh, A., Ardeshirylajimi, A., Barzegar, M., Azadmanesh, K., Naderi, M., Arefian, E., and Soleimani, M. (2014). Mir-302 cluster exhibits tumor suppressor properties on human unrestricted somatic stem cells. Tumor Biol. 35, 6657–6664. https://doi.org/10.1007/s13277-014-1844-x.	Jamshidi-Adegani, F., Langroudi, L., Shafiee, A., Mohammadi-Sangcheshmeh, A., Ardeshirylajimi, A., Barzegar, M., et al. (2014). Mir-302 cluster exhibits tumor suppressor properties on human unrestricted somatic stem cells. Tumor Biol. 35, 6657–6664. doi: 10.1007/s13277-014-1844-x
69	Animal	Mouse bone marrow (VSELs)	N/A	N/A	N/A	Yes	Yes (VSEL-SCs isolated & expanded)	Flushed BM, co-cultured on C2C12 feeder to expand rare VSELs	FACS: Lin−, Sca-1+, CD45− sorted (EGFP+ VSEL-SCs); re-sorted after expansion	3–6 μm (ImageStream-confirmed very small diameter)	N/A	N/A	N/A	Sca-1+, Lin−, CD45− (VSEL); α-sarcomeric actin, PECAM-1, vWF (lineage markers in engrafted cells)	N/A	In vivo MI model: intramyocardial injection of expanded VSEL-SCs (±cardiogenic factor pre-treatment); measured EF, LV dimensions, hypertrophy, engraftment markers	Mouse (EGFP+ donor cells)	Flow cytometry (size-gated 1–15 μm beads; Lin/CD45/Sca-1 sorting), immunofluorescence for donor EGFP and lineage markers (actin, PECAM, vWF), echocardiography	No (feeder-expanded VSELs require attachment support)	N/A	No	N/A	No (no tumors observed post-transplant)	No tumors formed; expanded VSEL therapy deemed safe	No (Oct4/Nanog not measured in this study; focus on function)	N/A	Surface phenotype (Sca-1/Lin/CD45); colony morphology (ImageStream); engrafted cell lineage markers; cardiac function (EF, LV mass); safety (tumor formation).	Expanded VSEL-SCs retained cardiac repair capacity if primed with cardiogenic factors: they improved post-MI EF and reduced remodeling, despite minimal differentiation into new myocytes (few EGFP+ α-actin+ cells). Unprimed VSELs conferred no benefit; importantly, no tumors were observed.	To test if culture-expanded BM VSEL-SCs can improve cardiac function after MI without losing efficacy, given their low native frequency.	Pre-conditioned, expanded VSEL-SCs improved LV function and attenuated adverse remodeling after MI, whereas unconditioned VSELs had no effect. Priming with growth factors enhanced VSEL therapeutic efficacy without direct cardiac differentiation, and no tumors were induced.	E. K. Zuba‐Surma et al., ‘Transplantation of expanded bone marrow‐derived very small embryonic‐like stem cells (VSEL‐SCs) improves left ventricular function and remodelling after myocardial infarction’, J Cellular Molecular Medi, vol. 15, no. 6, pp. 1319–1328, Jun. 2011, doi: 10.1111/j.1582-4934.2010.01126.x.	Zuba‐Surma, E.K., Guo, Y., Taher, H., Sanganalmath, S.K., Hunt, G., Vincent, R.J., Kucia, M., Abdel‐Latif, A., Tang, X., Ratajczak, M.Z., et al. (2011). Transplantation of expanded bone marrow‐derived very small embryonic‐like stem cells (VSEL‐SCs) improves left ventricular function and remodelling after myocardial infarction. J Cellular Molecular Medi 15, 1319–1328. https://doi.org/10.1111/j.158…	Zuba‐Surma, E. K., Guo, Y., Taher, H., Sanganalmath, S. K., Hunt, G., Vincent, R. J., et al. (2011). Transplantation of expanded bone marrow‐derived very small embryonic‐like stem cells (VSEL‐SCs) improves left ventricular function and remodelling after myocardial infarction. J Cellular Molecular Medi 15, 1319–1328. doi: 10.1111/j.1582-4934.2010.01126.x
70	Human	Human cord blood (USSC)	N/A	N/A	N/A	Yes	Yes (USSC co-transplanted)	Cord blood MNC plated to derive USSC line (per Kögler protocol)	N/A	N/A	N/A	N/A	N/A	CD45−, HLA-DR− (USSC immunophenotype)	N/A	In vivo NOD/SCID transplantation: human CD34+ HSC ± USSC co-injection; measured human engraftment (CD45+ cells in BM), donor USSC homing, gene expression (CXCR4, etc.), tumorigenicity in nude mice	Human	Flow cytometry (human vs mouse CD45 to assess engraftment %; donor vs host), qRT-PCR for homing-related genes (CXCR4, CD44, etc.), Boyden chamber migration, histology for tumors	No (USSC grow adherently in culture)	N/A	N/A	N/A	No (no tumors formed from USSC in vivo)	USSC did not form tumors (non-tumorigenic in NMR1 mice)	No (pluripotency genes not examined; focused on homing genes)	N/A	Engraftment level of human CD34+ cells (% CD45+ in mouse BM); USSC homing (presence/absence in BM); expression of homing/migration genes (CXCR4, VLA-4, CD62L, etc.); in vitro HSC expansion; tumor formation assay.	Co-transplanted USSC significantly enhanced human HSC engraftment in NOD/SCID mouse BM (median ~30.9% vs 5.9% CD45+ cells), even though USSC themselves did not home to BM. USSC expressed multiple homing receptors (e.g. CXCR4) but showed no tumorigenic potential in vivo.	To assess whether cord blood–derived USSC can improve HSC engraftment and to track the fate of transplanted USSC (homing ability and safety).	USSC co-transplantation boosted human CD34+ HSC engraftment ~5-fold without requiring direct contact, while USSC themselves did not engraft the BM. USSC showed no tumorigenicity, supporting their safety as a graft adjunct.	K. S. Jeltsch et al., ‘Unrestricted somatic stem cells: interaction with CD34+ cells in vitro and in vivo, expression of homing genes and exclusion of tumorigenic potential’, Cytotherapy, vol. 13, no. 3, pp. 357–365, Mar. 2011, doi: 10.3109/14653249.2010.523076.	Jeltsch, K.S., Radke, T.F., Laufs, S., Giordano, F.A., Allgayer, H., Wenz, F., Zeller, W.J., Kögler, G., Fruehauf, S., and Maier, P. (2011). Unrestricted somatic stem cells: interaction with CD34+ cells in vitro and in vivo, expression of homing genes and exclusion of tumorigenic potential. Cytotherapy 13, 357–365. https://doi.org/10.3109/14653249.2010.523076.	Jeltsch, K. S., Radke, T. F., Laufs, S., Giordano, F. A., Allgayer, H., Wenz, F., et al. (2011). Unrestricted somatic stem cells: interaction with CD34+ cells in vitro and in vivo, expression of homing genes and exclusion of tumorigenic potential. Cytotherapy 13, 357–365. doi: 10.3109/14653249.2010.523076
71	Human	Human cord blood (USSC)	N/A	N/A	N/A	Yes	Yes (USSC differentiated)	Cord blood MNC plated; clonal USSC lines established (passage 6)	N/A	N/A	N/A	N/A	N/A	DLK1+ (Pref-1; distinguishes USSC from MSC)	N/A	In vitro 3-step differentiation of USSC to hepatic-like cells; assessed stage-specific gene expression, albumin/urea secretion, CYP3A4 enzyme activity, 13C-glucose metabolic flux	Human	RT-PCR for endodermal and hepatic genes (SOX17, FOXA2, AFP, HNF1α, G6PC, etc.), ELISAs (albumin, urea), CYP3A4 assay, 13C NMR for glucose metabolism	No (USSC remained adherent in culture)	N/A	No	N/A	No (not tested)	N/A	No (pluripotency markers not measured in this context; USSC are presumed to lack OCT4A, NANOG, SOX2, and hTERT expression)	N/A	Stage-specific markers (SOX17, FOXA2; AFP, HNF1α; G6PC, ARG1, FBP1, HNF4α); functional liver outputs (albumin, urea, CYP3A4); glycogen synthesis and gluconeogenesis (13C incorporation).	USSCs were successfully driven to a hepatic-like phenotype: they sequentially expressed definitive endoderm markers (SOX17, FOXA2), then hepatocyte-fetal markers (AFP, HNF1α), and finally mature liver genes (G6PC, ARG1, etc.). Differentiated USSCs gained liver functions – secreting albumin/urea and exhibiting CYP3A4 activity – and showed hepatic glucose metabolism (glycogen and some gluconeogenes…	To analyze the functional and metabolic properties of the hepatic-like cells derived from human cord blood USSCs using a novel three-stage differentiation protocol.	Human USSCs demonstrated substantial hepatic differentiation capacity in vitro: under a developmental protocol they became hepatocyte-like cells that expressed liver-specific genes and carried out key liver functions (albumin production, urea cycle, CYP3A4 activity, glycogen storage), indicating potential clinical utility.	S. Waclawczyk, A. Buchheiser, U. Flögel, T. F. Radke, and G. Kögler, ‘In vitro differentiation of unrestricted somatic stem cells into functional hepatic‐like cells displaying a hepatocyte‐like glucose metabolism’, Journal Cellular Physiology, vol. 225, no. 2, pp. 545–554, Nov. 2010, doi: 10.1002/jcp.22237.	Waclawczyk, S., Buchheiser, A., Flögel, U., Radke, T.F., and Kögler, G. (2010). In vitro differentiation of unrestricted somatic stem cells into functional hepatic‐like cells displaying a hepatocyte‐like glucose metabolism. Journal Cellular Physiology 225, 545–554. https://doi.org/10.1002/jcp.22237.	Waclawczyk, S., Buchheiser, A., Flögel, U., Radke, T. F., and Kögler, G. (2010). In vitro differentiation of unrestricted somatic stem cells into functional hepatic‐like cells displaying a hepatocyte‐like glucose metabolism. Journal Cellular Physiology 225, 545–554. doi: 10.1002/jcp.22237
72	Animal	Mouse bone marrow	Mouse embryonic stem cells (for comparison)	N/A	N/A	Yes	Yes (VSELs isolated and profiled)	BMMNCs isolated from bone marrow flushed from mouse femurs; multiparameter FACS (size gating with 1–15 μm beads)	Sorted Lin−, Sca-1+, CD45− small cells (VSELs); sorted ESCs from blastocysts for array comparison	N/A	N/A	N/A	N/A	Sca-1+, Lin−, CD45− (VSEL phenotype); c-kit (SCF receptor) expressed; Oct-4, Nanog, Sox2, Rex1 genes; SSEA-1	N/A	In vitro: examined gene expression profiles (microarray) of VSEL vs ES cells; SCF + HGF culture to induce hepatic colony formation; In vivo: transplanted VSELs into CCl4-injured mouse liver, measured ALT/AST and liver histology	Mouse	Gene microarray (whole-genome mRNA profiles); qRT-PCR for stemness (Oct4, Nanog, Sox2, Rex1) and hepatic genes; immunostaining for c-kit, Oct4; liver enzyme assays (ALT/AST)	N/A	N/A	N/A	N/A	No (not tested; therapeutic context measured)	N/A	Yes (Oct-4, Nanog, Sox2 compared; telomeres not studied)	VSELs expressed many pluripotency genes similarly to ES cells, but differed in some (e.g. Pkd2↓, Yap1↓, Zfp54↑)	Surface markers (Sca-1, c-kit, CXCR4); gene expression overlap vs ES (~9,521 common genes, 1,159 unique to VSEL); hepatic differentiation markers (albumin, CK18, etc.); liver injury biomarkers (ALT, AST).	VSELs and ES cells share core stemness gene expression but also show distinct profiles (hundreds of genes unique to each). Notably, VSELs express c-kit (SCF receptor). SCF stimulation (with HGF) induced VSELs to form hepatic-like colonies in vitro, and VSEL transplantation into CCl4-injured mice significantly lowered ALT/AST, indicating VSELs aided liver repair.	To define the global gene expression profile of BM-derived VSELs vs embryonic stem cells, and to evaluate the hepatic differentiation potential of VSELs in vitro and in vivo.	VSELs exhibit an ES cell-like transcriptome (sharing thousands of pluripotency and stemness genes, yet with notable differences) and contribute to liver regeneration: in vitro they differentiate into hepatic colonies when stimulated by SCF, and in vivo their transplantation alleviated liver injury (reducing ALT/AST).	Z.-H. Chen et al., ‘Hepatic Regenerative Potential of Mouse Bone Marrow Very Small Embryonic-Like Stem Cells: HEPATIC DIFFERENTIATION OF VSELs’, J. Cell. Physiol., vol. 230, no. 8, pp. 1852–1861, Aug. 2015, doi: 10.1002/jcp.24913.	Chen, Z.-H., Lv, X., Dai, H., Liu, C., Lou, D., Chen, R., and Zou, G.-M. (2015). Hepatic Regenerative Potential of Mouse Bone Marrow Very Small Embryonic-Like Stem Cells: HEPATIC DIFFERENTIATION OF VSELs. J. Cell. Physiol. 230, 1852–1861. https://doi.org/10.1002/jcp.24913.	Chen, Z.-H., Lv, X., Dai, H., Liu, C., Lou, D., Chen, R., et al. (2015). Hepatic Regenerative Potential of Mouse Bone Marrow Very Small Embryonic-Like Stem Cells: HEPATIC DIFFERENTIATION OF VSELs. J. Cell. Physiol. 230, 1852–1861. doi: 10.1002/jcp.24913
73	Animal	Mouse bone marrow (VSEL fraction)	BM HSC/progenitors (Lin−Sca-1+CD45+)	BM non-VSEL, nonhematopoietic fraction (Lin−CD45−, >6 μm)	N/A	Yes	Yes (VSELs engrafted lung)	Flushed BM, lineage depletion; FACS gating by size (2–6 μm vs >6 μm) and markers to isolate: (i) VSELs (small Lin−Sca-1+CD45−), (ii) HSPCs (Lin−Sca-1+CD45+), (iii) larger Lin−CD45− “non-VSEL” cells	Same as total (multi-parametric sort)	4–6 μm	N/A	N/A	N/A	Lin−, Sca-1+, CD45− (Oct4+, Nanog+) – VSEL; Lin−Sca-1+CD45+ – HSPC (control)	N/A	In vivo bone marrow transplantation into lethally irradiated mice: compared donor-derived lung alveolar epithelial engraftment from isolated VSELs vs HSPCs vs non-VSEL stromal cells	Mouse	Flow cytometry (sorting and post-sort analyses; Oct4/Nanog IF on VSELs), histology of lung (SP-C+ donor-derived alveolar type II cells), transgenic donor reporter (SP-C promoter-H2B-GFP) to detect differentiation vs fusion	N/A	N/A	N/A	N/A	No (not tested)	N/A	Yes (nuclear Oct4, Nanog confirmed in VSELs)	Oct4 and Nanog were expressed in freshly isolated BM VSELs (pluripotency confirmed)	Surface phenotype (Lin/Sca-1/CD45); nuclear markers (Oct4, Nanog); lung engraftment rates (donor type II pneumocytes per 105 cells transplanted); cell fusion vs differentiation (H2B-GFP reporter localization).	VSELs produced the most donor-derived lung epithelial cells, whereas HSPCs and larger non-VSELs contributed very few. Donor VSELs expressing an alveolar epithelial reporter (SP-C–GFP) showed nuclear GFP in engrafted type II pneumocytes, proving direct differentiation rather than cell fusion. This demonstrates that Oct4+ BM VSELs can cross lineage boundaries (mesoderm to endoderm) to regenerate lu…	To test whether VSELs are the bone marrow–derived cells that engraft as lung epithelial cells, by comparing lung epithelial engraftment after transplantation of VSELs vs hematopoietic or other BM cells.	Purified BM VSELs showed the highest capacity to engraft and differentiate into alveolar epithelial cells in vivo, significantly exceeding HSCs and other BM cells. Using a lung-specific GFP reporter, the study confirmed VSEL engraftment occurs via differentiation (not cell fusion). This is the first demonstration of VSELs differentiating into endodermal lung cells, indicating adult Oct4+ VSELs ha…	S. H. Kassmer et al., ‘Very Small Embryonic-Like Stem Cells from the Murine Bone Marrow Differentiate into Epithelial Cells of the Lung’, Stem Cells, vol. 31, no. 12, pp. 2759–2766, Dec. 2013, doi: 10.1002/stem.1413.	Kassmer, S.H., Jin, H., Zhang, P.-X., Bruscia, E.M., Heydari, K., Lee, J.-H., Kim, C.F., and Krause, D.S. (2013). Very Small Embryonic-Like Stem Cells from the Murine Bone Marrow Differentiate into Epithelial Cells of the Lung. Stem Cells 31, 2759–2766. https://doi.org/10.1002/stem.1413.	Kassmer, S. H., Jin, H., Zhang, P.-X., Bruscia, E. M., Heydari, K., Lee, J.-H., et al. (2013). Very Small Embryonic-Like Stem Cells from the Murine Bone Marrow Differentiate into Epithelial Cells of the Lung. Stem Cells 31, 2759–2766. doi: 10.1002/stem.1413
74	Human	Human VSEL (G-CSF-mobilized peripheral blood apheresis product)	Mouse bone marrow (C57BL/6 EGFP mice)	N/A	N/A	Yes	Yes (VSELs identified in both human and mouse samples)	Human: leukapheresis of mobilized blood, elutriation to MNC; Mouse: BM flushed from long bones	Human: FACS of CD34⁺ CD133⁺ CD45⁻ small cells (~90% purity); Mouse: FACS of Lin⁻ Sca-1⁺ CD45⁻ cells (muVSEL) (sorted muVSEL were EGFP⁺ for tracking)	Human VSEL <10 μm (sorting gate)	N/A	N/A	N/A	Human VSEL: CD34⁺ CD133⁺ CD45⁻ phenotype; Mouse VSEL: Lin⁻ Sca-1⁺ CD45⁻ phenotype; Oct4 (nuclear in VSELs); CXCR4 (functional SDF-1-responsive receptor, known VSEL marker); SSEA-4 (expressed on human gonadal VSEL)	N/A	In vitro: Both human and mouse VSELs differentiated into cells of all three germ layers (neuronal, adipogenic, chondrogenic, osteogenic lineages) in culture, confirmed by lineage-specific markers. In vivo (human): Transplant of human VSELs (with scaffold) into 3-mm skull defects in SCID mice led to robust human bone formation with human cells differentiating into neurons, adipocytes, chondrocytes…	Human & Mouse	Flow cytometry to quantify VSEL (Lin⁻ CD45⁻) vs HSC (Lin⁻ CD45⁺) persistence in vivo (e.g., 60% muVSEL still Lin⁻ CD45⁻ at 3 mo); immunohistochemistry in regeneration sites for human-specific markers showing human VSEL progeny (neuronal, cartilage, fat, bone cells); Oct4 immunostaining of cytospun muVSELs (Suppl. Fig S3: Oct4⁺ muVSEL); absence of cell fusion confirmed by human albumin production …	N/A	N/A	N/A	N/A	No (neither human nor mouse VSEL formed tumors in immunodeficient hosts)	No teratomas or tumors formed; transplanted VSELs integrated and differentiated normally (no uncontrolled growth)	No (Oct4 expression noted, but NANOG not tested here; telomere length not studied)	Oct4⁺ nuclear staining confirmed VSEL identity; FSH-receptor expression not relevant here; pluripotency implied by multi-lineage differentiation, no direct NANOG assay.	Surface markers (CD34, Sca-1, etc.) to define VSEL vs MSC/HSC; Oct4 localization (nuclear in VSEL vs cytoplasmic in larger HSC); multi-lineage differentiation capacity (assessed by IHC for neuron/adipocyte/chondro/osteogenic markers in vivo); proliferation capacity (comparable growth rates for VSEL vs MSC); homing ability (CXCR4 responsiveness cited).	Human and murine VSELs display an embryonic-like marker profile (Oct4⁺, CXCR4⁺, Lin⁻ CD45⁻) and can generate multiple tissue types in vitro and in vivo; murine VSELs showed limited self-renewal – they contributed to first-round regeneration but were absent upon serial transplant, unlike HSCs; crucially, neither human nor mouse VSELs formed teratomas, underscoring their multipotent (not unlimited …	To determine the lineage differentiation potential of human and murine VSELs in vitro and in vivo.	Human and mouse VSELs are multipotent progenitors capable of differentiating into multiple mesodermal, ectodermal, and endodermal cell types in vitro and in injury models, without forming tumors. Murine VSELs aided tissue regeneration (bone, neural, etc.) but did not self-renew indefinitely (no VSELs in secondary transplant), suggesting limited long-term self-renewal. BM-MSCs, in contrast, showed…	A. M. Havens et al., ‘Human and Murine Very Small Embryonic-Like Cells Represent Multipotent Tissue Progenitors, In Vitro and In Vivo’, Stem Cells and Development, vol. 23, no. 7, pp. 689–701, Apr. 2014, doi: 10.1089/scd.2013.0362.	Havens, A.M., Sun, H., Shiozawa, Y., Jung, Y., Wang, J., Mishra, A., Jiang, Y., O’Neill, D.W., Krebsbach, P.H., Rodgerson, D.O., et al. (2014). Human and Murine Very Small Embryonic-Like Cells Represent Multipotent Tissue Progenitors, In Vitro and In Vivo. Stem Cells and Development 23, 689–701. https://doi.org/10.1089/scd.2013.0362.	Havens, A. M., Sun, H., Shiozawa, Y., Jung, Y., Wang, J., Mishra, A., et al. (2014). Human and Murine Very Small Embryonic-Like Cells Represent Multipotent Tissue Progenitors, In Vitro and In Vivo. Stem Cells and Development 23, 689–701. doi: 10.1089/scd.2013.0362
75	Human	Human umbilical cord blood	N/A	N/A	N/A	Yes	Yes (CB-VSELs isolated)	Hypotonic RBC lysis of cord blood, then multi-parameter FACS sorting	Sorted small CXCR4+ CD133+ CD34+ Lin− CD45− cells (two-step gating)	3–5 μm	N/A	N/A	N/A	CXCR4+, CD133+, CD34+, Lin−, CD45−; SSEA-4+; OCT4+ (nuclear), NANOG+ (nuclear)	N/A	In vitro characterization only (no functional differentiation assay yet; preliminary study)	Human	Flow cytometry (surface markers CXCR4, CD133, CD34, etc.); morphology (electron microscopy: large nucleus, scant cytoplasm with unorganized euchromatin); immunofluorescence (Oct4, Nanog, SSEA-4)	N/A	N/A	N/A	N/A	No (not tested)	N/A	Yes (Oct-4, Nanog expressed; telomere length not reported)	Oct4 and Nanog transcription factors detected in nucleus of CB-VSELs	Surface markers (CXCR4, CD133, CD34, SSEA-4; absence of CD45, lineage markers); cell size & ultrastructure (3–5 μm, large open nucleus); pluripotency markers (Oct4, Nanog).	A rare population of very small (3–5 μm) human CB cells was isolated, displaying a primitive CXCR4⁺ CD133⁺ CD34⁺ Lin⁻ CD45⁻ SSEA-4⁺ phenotype. These CB-VSELs have a large nuclei with unorganized euchromatin and express nuclear Oct4 and Nanog, resembling murine VSELs. (Their pluripotency and differentiation potential remain to be fully tested.).	To isolate and preliminarily characterize a VSEL-like stem cell population from human cord blood, analogous to murine BM VSELs.	A novel population of cord blood VSELs was purified – 3–5 μm cells enriched within CD34⁺/CD133⁺/CXCR4⁺/Lin⁻/CD45⁻ fractions – which express embryonic markers (Oct4, Nanog, SSEA-4) and possess a large euchromatic nucleus, suggestive of pluripotency. Further studies will determine their true developmental potential	M. Kucia et al., ‘Morphological and molecular characterization of novel population of CXCR4 þ SSEA-4 þ Oct-4 þ very small embryonic-like cells puriﬁed from human cord blood – preliminary report’, Leukemia, vol. 21, no. 2, pp. 297-303, Feb. 2007.	Kucia, M., Halasa, M., Wysoczynski, M., Baskiewicz-Masiuk, M., Moldenhawer, S., Zuba-Surma, E., Czajka, R., Wojakowski, W., Machalinski, B., and Ratajczak, M. Morphological and molecular characterization of novel population of CXCR4 þ SSEA-4 þ Oct-4 þ very small embryonic-like cells puriﬁed from human cord blood – preliminary report.	Kucia, M., Halasa, M., Wysoczynski, M., Baskiewicz-Masiuk, M., Moldenhawer, S., Zuba-Surma, E., et al. (2007). Morphological and molecular characterization of novel population of CXCR4+ SSEA-4+ Oct-4+ very small embryonic-like cells purified from human cord blood: preliminary report. Leukemia 21, 297–303. doi: 10.1038/sj.leu.2404470
76	Human	Umbilical cord blood (neonate)	N/A	N/A	N/A	No (study on USSCs, not specifically VSELs)	N/A	Ficoll–Hypaque density gradient of cord blood mononuclear cells + RBC lysis; adherent culture in low-glucose DMEM (30% FBS) to derive USSC colonies	N/A	N/A	N/A	N/A	N/A	Nanog and Rex-1 (pluripotency TFs) expressed in USSCs; osteogenic markers (Osteocalcin, Osteopontin) and adipogenic stain (Oil Red O) induced by Nanog knockdown; neural markers (MAP2, Nestin) induced by Rex-1 knockdown	N/A	Differentiation assays: USSCs transfected with siRNA to Nanog or Rex-1, then cultured in lineage-specific induction (osteogenic, adipogenic, neural), assessed by lineage marker expression and staining	Human	Flow cytometry and differentiation assays confirmed lineage-specific marker changes after gene knockdown	N/A (no colony-forming assay; cells grown as adherent culture)	N/A	N/A	N/A	No (not tested)	N/A	Yes – NANOG and REX1 were targeted (OCT4 not measured); telomere length not studied	Nanog and Rex1 maintained USSC self-renewal; their knockdown triggered differentiation (Nanog↓ = mesenchymal lineage; Rex1↓ = neural lineage)	Expression of differentiation markers (osteogenic: Osteopontin/Osteocalcin; adipogenic: lipid droplet staining; neural: MAP2/Nestin) was measured after knocking down Nanog/Rex1.	Nanog knockdown caused USSCs to upregulate osteogenic/adipogenic markers; Rex1 knockdown caused upregulation of neural markers, indicating these TFs bias differentiation pathways.	To investigate how down-regulating core self-renewal factors (Nanog, Rex-1) in cord blood USSCs affects their differentiation potential.	Down-regulating Nanog in USSCs promoted mesenchymal differentiation (osteogenesis and adipogenesis), while down-regulating Rex-1 promoted neural differentiation; combined Nanog+Rex1 knockdown had no additive effect. Nanog and Rex1 thus influence lineage commitment in USSCs.	L. Langroudi, M. Forouzandeh, M. Soleimani, A. Atashi, and A. F. Golestaneh, ‘Induction of differentiation by down-regulation of Nanog and Rex-1 in cord blood derived unrestricted somatic stem cells’, Mol Biol Rep, vol. 40, no. 7, pp. 4429–4437, Jul. 2013, doi: 10.1007/s11033-013-2533-3.	Langroudi, L., Forouzandeh, M., Soleimani, M., Atashi, A., and Golestaneh, A.F. (2013). Induction of differentiation by down-regulation of Nanog and Rex-1 in cord blood derived unrestricted somatic stem cells. Mol Biol Rep 40, 4429–4437. https://doi.org/10.1007/s11033-013-2533-3.	Langroudi, L., Forouzandeh, M., Soleimani, M., Atashi, A., and Golestaneh, A. F. (2013). Induction of differentiation by down-regulation of Nanog and Rex-1 in cord blood derived unrestricted somatic stem cells. Mol Biol Rep 40, 4429–4437. doi: 10.1007/s11033-013-2533-3
77	Human	Peripheral blood (patients with Crohn’s disease, plus healthy controls)	N/A	N/A	N/A	Yes	Yes (circulating VSELs in blood were identified)	RBC lysis of EDTA blood to obtain PB mononuclear cells	Identification (and sorting) by flow cytometry gating: FSClow/SSClow small cells, lineage-negative, CD45-negative, used to enumerate VSELs (no separate culture)	<5 μm (VSELs gated as smaller than lymphocytes, ~2–5 μm on FSC)	N/A	N/A	N/A	Lin⁻/CD45⁻ small cells co-expressing CXCR4, CD133, CD34 (defined as VSELs); Oct-4, Nanog, SSEA-4 (pluripotency markers) detected in VSELs; other stem/progenitor subsets (HSC: CD45⁺Lin⁻CD133⁺/CD34⁺; MSC: CD45⁻CD105⁺STRO-1⁺; EPC: CD45⁻CD34⁺KDR⁺) were also assessed	N/A	No in vitro functional assay (observational study measuring cell mobilization and gene expression)	Human	Flow cytometry (FACS) to count VSELs (defined immunophenotypically); ImageStream imaging cytometry and qRT-PCR confirmed expression of pluripotency markers (Oct4, Nanog) in circulating VSELs	N/A (no colonies cultured)	N/A	N/A	N/A	No (not tested)	N/A	Yes – Oct4 and Nanog mRNA were measured (in PB mononuclear cells); telomere length not studied	Oct4 and Nanog transcripts were elevated in CD patients’ PB, confirming presence of primitive pluripotent cells; telomere length not evaluated	Counts of circulating stem cell subsets (CD34⁺, CD133⁺ cells, etc) and specifically VSEL (CXCR4⁺Lin⁻CD45⁻) were quantified; Oct4/Nanog gene expression in PB cells and SDF-1 serum levels were measured.	Circulating CD34⁺/CD133⁺ stem/progenitor cells and VSELs were significantly increased in Crohn’s patients (especially active disease) along with higher VEGF and HGF; VSELs expressed pluripotency markers (Oct4, Nanog) at higher levels in patients vs controls.	To determine whether very small embryonic-like stem cells (and other stem/progenitor cells) are mobilized into peripheral blood in Crohn’s disease patients.	Crohn’s disease triggers mobilization of VSELs (CXCR4⁺ CD45⁻ Lin⁻ small cells) into circulation along with other stem cells. Patients with Crohn’s had increased circulating VSELs expressing Oct4, Nanog, and SSEA-4; these cells may contribute to intestinal repair (though significance requires further study).	W. Marlicz, E. Zuba-Surma, M. Kucia, W. Blogowski, T. Starzynska, and M. Z. Ratajczak, ‘Various types of stem cells, including a population of very small embryonic-like stem cells, are mobilized into peripheral blood in patients with Crohnʼs disease’:, Inflammatory Bowel Diseases, vol. 18, no. 9, pp. 1711–1722, Sep. 2012, doi: 10.1002/ibd.22875.	Marlicz, W., Zuba-Surma, E., Kucia, M., Blogowski, W., Starzynska, T., and Ratajczak, M.Z. (2012). Various types of stem cells, including a population of very small embryonic-like stem cells, are mobilized into peripheral blood in patients with Crohnʼs disease: Inflammatory Bowel Diseases 18, 1711–1722. https://doi.org/10.1002/ibd.22875.	Marlicz, W., Zuba-Surma, E., Kucia, M., Blogowski, W., Starzynska, T., and Ratajczak, M. Z. (2012). Various types of stem cells, including a population of very small embryonic-like stem cells, are mobilized into peripheral blood in patients with Crohnʼs disease: Inflammatory Bowel Diseases 18, 1711–1722. doi: 10.1002/ibd.22875
78	Animal	Uterus (mouse; bilaterally ovariectomized, hormone-treated)	N/A	N/A	N/A	Yes	Yes	Minced uterine tissue enzymatically digested (collagenase/trypsin/DNase) and filtered (40 μm) to obtain single-cell suspensions and smears; also paraffin sections prepared	Immunomagnetic sorting of SCA-1⁺ cells for analysis; VSELs identified by flow cytometry (small Lin⁻/CD45⁻/SCA-1⁺ gating)	3–5 μm	“Slightly bigger” progenitor cells (EnSCs) >5 μm (qualitative)	N/A	N/A	Lin⁻/CD45⁻/SCA-1⁺; OCT-4A⁺ (nuclear in VSELs); OCT-4 (cytoplasmic in progenitors)	Oct4A, Oct4 (total), Nanog, Sca-1 mRNA transcripts (enriched in SCA-1 ⁺ fraction)	In vivo hormone treatment (E₂, P₄, E+P sequentially) after OVX to observe changes in VSEL/progenitor populations	Mouse	Flow cytometry for small Lin⁻/SCA-1⁺ cells (0.069% of uterine cells); immunofluorescence for OCT4 (nuclear vs cytoplasmic); qRT-PCR for stem cell transcripts; hormone-response assays	N/A	N/A	N/A	N/A	N/A	N/A	Yes (Oct4A, Oct4, Nanog transcripts assessed)	Pluripotency transcripts (Oct4A, Oct4, Nanog) confirmed that uterine VSELs are pluripotent; their levels changed with hormonal conditions	VSEL phenotype and size; OCT4A (pluripotent) vs OCT4B (differentiation) localization; gene expression changes (Oct4A/Oct4, Nanog, Sca-1) under estrogen/progesterone; % of VSELs present (0.069%)	Identified two uterine stem cell populations: small VSELs (~3–5 μm, OCT4A⁺ nucleus) and slightly larger progenitors (EnSCs, cytoplasmic OCT4). Even in atrophic (OVX) uterus, VSELs persist (Lin⁻/CD45⁻/SCA-1⁺, ~0.07% cells). Hormone treatment (E/P) increased the progenitor (EnSC) population, suggesting VSELs give rise to progenitors under hormonal stimulation	To verify the presence of VSELs in adult mouse endometrium and to observe how bilateral ovariectomy and exogenous estrogen/progesterone influence these cells.	VSELs are present in the mouse endometrium (even after ovariectomy) and can give rise to slightly larger endometrial stem cells (EnSCs). VSELs (Lin⁻ CD45⁻ SCA-1⁺, ~3–5 μm, OCT4A⁺) were confirmed in atrophied uteri, and their progeny EnSCs (OCT4_cyt⁺) markedly increased during endometrial growth/regeneration. This suggests uterine VSELs serve as quiescent stem cells that respond to hormonal cues t…	P. Gunjal, D. Bhartiya, S. Metkari, D. Manjramkar, and H. Patel, ‘Very small embryonic-like stem cells are the elusive mouse endometrial stem cells- a pilot study’, J Ovarian Res, vol. 8, no. 1, p. 9, Dec. 2015, doi: 10.1186/s13048-015-0138-2.	Gunjal, P., Bhartiya, D., Metkari, S., Manjramkar, D., and Patel, H. (2015). Very small embryonic-like stem cells are the elusive mouse endometrial stem cells- a pilot study. J Ovarian Res 8, 9. https://doi.org/10.1186/s13048-015-0138-2.	Gunjal, P., Bhartiya, D., Metkari, S., Manjramkar, D., and Patel, H. (2015). Very small embryonic-like stem cells are the elusive mouse endometrial stem cells- a pilot study. J Ovarian Res 8, 9. doi: 10.1186/s13048-015-0138-2
79	Human	Human bone marrow (iliac crest aspirate from a 20-year-old donor) – cells expanded as MIAMI culture	N/A	N/A	N/A	No (study deals with MIAMI cells, a subset of MSCs; VSELs not specifically examined)	N/A	Whole bone marrow mononuclear cells plated in low-glucose DMEM (3% FBS) on fibronectin under hypoxic conditions (3% O₂) for 14 days to select MIAMI cell colonies; then expanded in same medium (with 10% FBS)	N/A	N/A	N/A	N/A	N/A	MIAMI cells express pluripotency-associated markers (Oct4, hTERT, Nanog, Rex-1, SSEA-4) at baseline (per previous characterization); upon EGF+FGF pre-treatment, slight changes in neural transcription factors (e.g. Hes1↓) but Oct4 mRNA remained expressed (no significant change)	Neural lineage markers (Nestin, NF-M/H, MAP2) upregulated modestly with EGF/FGF priming; MIAMI cells baseline: CD105, CD44, CD90 positive (MSC markers), CD34⁻, CD45⁻ (hematopoietic negative);	In vitro: neural differentiation priming – MIAMI cells pre-treated 7 days with EGF+bFGF to enhance neural gene expression; Ex vivo/in vitro: organotypic hippocampal slice model of ischemia (OGD) co-cultured with MIAMI cells; In vivo: rat global cerebral ischemia (asphyxial cardiac arrest) with MIAMI cell injection into hippocampus.	Human (cells); tested in rat brain models	Gene expression (qRT-PCR) was used to confirm MIAMI cells express Oct4 (Oct4a transcript detected) and respond to growth factors (e.g. slight upregulation of some neural genes); neuroprotective efficacy confirmed by measuring neuron survival in hippocampal slices and histology in vivo	N/A (no colony assay in this study; MIAMI cells are expanded as adherent culture)	N/A	N/A	N/A	No (not tested)	N/A	Yes – baseline Oct4 and Nanog expression were present in MIAMI cells (Oct4A mRNA detected; Nanog mRNA expressed as known from prior studies); telomere length not directly measured (telomerase activity known to be present from prior work)	MIAMI cells retain expression of pluripotency genes (Oct4, Nanog etc.), confirming their immature phenotype; growth factor treatment did not significantly change Oct4 levels. Telomere maintenance was not explicitly addressed, though MIAMI cells are telomerase-positive	Expression of neural differentiation markers (e.g. NGN2, MAP2, Nestin) and cell cycle regulators (Cyclin B1↓, p21↑) after EGF/bFGF priming; neuron survival rates in organotypic cultures; functional recovery in vivo (neuronal damage, behavioral outcomes).	MIAMI cells showed minimal changes in pluripotency gene expression after neural priming but demonstrated improved neuroprotective effects when preconditioned or combined with biomimetic microcarriers. Key parameters (neuronal survival, inflammatory markers) indicated MIAMI cell therapy mitigated ischemic injury.	To evaluate the potential of human MIAMI cells to prevent neuronal damage in global cerebral ischemia, and whether pre-treating the cells with EGF/bFGF or delivering them on fibronectin-coated microcarriers enhances their neuroprotective effects.	Transplantation of MIAMI cells protected hippocampal neurons from ischemic injury, and the therapeutic benefit was significantly enhanced when MIAMI cells were delivered attached to biomimetic fibronectin-coated microcarriers. Preconditioned (EGF/bFGF-treated) MIAMI cells with microcarriers conferred the greatest neuroprotection, suggesting improved cell survival and paracrine activity.	E. Garbayo et al., ‘Neuroprotective properties of marrow‐isolated adult multilineage‐inducible cells in rat hippocampus following global cerebral ischemia are enhanced when complexed to biomimetic microcarriers’, Journal of Neurochemistry, vol. 119, no. 5, pp. 972–988, Dec. 2011, doi: 10.1111/j.1471-4159.2011.07272.x.	Garbayo, E., Raval, A.P., Curtis, K.M., Della‐Morte, D., Gomez, L.A., D’Ippolito, G., Reiner, T., Perez‐Stable, C., Howard, G.A., Perez‐Pinzon, M.A., et al. (2011). Neuroprotective properties of marrow‐isolated adult multilineage‐inducible cells in rat hippocampus following global cerebral ischemia are enhanced when complexed to biomimetic microcarriers. Journal of Neurochemistry 119, 972–988. ht…	Garbayo, E., Raval, A. P., Curtis, K. M., Della‐Morte, D., Gomez, L. A., D’Ippolito, G., et al. (2011). Neuroprotective properties of marrow‐isolated adult multilineage‐inducible cells in rat hippocampus following global cerebral ischemia are enhanced when complexed to biomimetic microcarriers. Journal of Neurochemistry 119, 972–988. doi: 10.1111/j.1471-4159.2011.07272.x
80	Animal	Mouse bone marrow (EGFP-transgenic donor mice; cells sorted and transplanted)	N/A	N/A	N/A	Yes	Yes (Sca-1⁺ Lin⁻ CD45⁻ “VSEL” fraction was isolated and transplanted)	Flushing of BM from 4–6 wk EGFP⁺ mice; RBC lysis; bulk FACS sorted Sca-1⁺ Lin⁻ fractions, then separated into CD45⁺ (HSC) vs CD45⁻ (VSEL) populations	FACS sorting of Sca-1⁺ Lin⁻ CD45⁻ cells (defined as VSELs) and parallel Sca-1⁺ Lin⁻ CD45⁺ HSCs; sorted cells (~90% viable) were directly used for transplantation (no culture expansion)	2–10 μm (estimated size range of sorted VSELs by FSC calibration)	N/A	N/A	N/A	Sca-1⁺ Lin⁻ CD45⁻ (VSELs, 0.02% of BM cells) vs Sca-1⁺ Lin⁻ CD45⁺ (HSCs); EGFP labeling used to track donor cells; VSELs express stem cell markers (Oct4, SSEA-1) as known from prior studies (not re-measured here)	N/A	In vivo: Myocardial infarction (mouse, LAD occlusion 30 min then reperfusion); 48h post-MI, intramyocardial injection of either vehicle, 1×10⁵ HSCs, or 1×10⁴ VSELs; follow-up 35 days with echocardiography and histology (scar size, hypertrophy, engraftment).	Mouse	Flow cytometry defined the transplanted cell phenotypes; engraftment assessed by detecting EGFP⁺ cells in heart tissue; cardiac function measured by echo; myocardial histology (myocyte hypertrophy, capillary density) used to confirm structural effects	N/A (no colony formation assay; cells transplanted fresh)	N/A	N/A	N/A	No (not tested in this study; no tumors observed in hearts post-transplant)	N/A	No direct pluripotency gene analysis in this study (Oct4/Nanog not rechecked; assumption from prior characterization that VSELs carry these factors); telomere length not studied	(Not assessed in this experiment – relied on prior knowledge of VSEL pluripotency; study focus was functional outcome)	Number of donor-derived cardiomyocytes and vessels formed (EGFP⁺ myocytes/capillaries in infarct); left ventricular ejection fraction and regional wall motion by echocardiography; myocyte cross-sectional area (hypertrophy) in surviving myocardium.	Only a few donor-derived EGFP⁺ cardiomyocytes and capillaries were found in VSEL-treated hearts (minimal differentiation), suggesting paracrine effects. Primary outcomes were functional: VSEL-treated mice showed significantly improved left ventricular function and reduced pathological hypertrophy vs controls, whereas HSC-treated mice showed no benefit.	To test whether transplantation of very small embryonic-like stem cells (VSELs) from bone marrow can improve cardiac function and limit adverse remodeling after myocardial infarction, compared to hematopoietic stem cells or no cells.	Transplantation of a small number of purified VSELs (Sca-1⁺ Lin⁻ CD45⁻) into acutely infarcted mouse hearts significantly improved cardiac outcomes. VSEL-treated mice had better left ventricular systolic function and less myocardial hypertrophy than controls, whereas equivalent CD45⁺ HSCs did not confer benefits. These findings support the potential therapeutic utility of VSELs for cardiac repair.	B. Dawn et al., ‘Transplantation of Bone Marrow-Derived Very Small Embryonic-Like Stem Cells Attenuates Left Ventricular Dysfunction and Remodeling After Myocardial Infarction’, Stem Cells, vol. 26, no. 6, pp. 1646–1655, Jun. 2008, doi: 10.1634/stemcells.2007-0715.	Dawn, B., Tiwari, S., Kucia, M.J., Zuba-Surma, E.K., Guo, Y., SanganalMath, S.K., Abdel-Latif, A., Hunt, G., Vincent, R.J., Taher, H., et al. (2008). Transplantation of Bone Marrow-Derived Very Small Embryonic-Like Stem Cells Attenuates Left Ventricular Dysfunction and Remodeling After Myocardial Infarction. Stem Cells 26, 1646–1655. https://doi.org/10.1634/stemcells.2007-0715.	Dawn, B., Tiwari, S., Kucia, M. J., Zuba-Surma, E. K., Guo, Y., SanganalMath, S. K., et al. (2008). Transplantation of Bone Marrow-Derived Very Small Embryonic-Like Stem Cells Attenuates Left Ventricular Dysfunction and Remodeling After Myocardial Infarction. Stem Cells 26, 1646–1655. doi: 10.1634/stemcells.2007-0715
81	Human and Animal	Donor: human bone marrow-derived MIAMI cells from a 20 year-old-male donor (passage 2–3). Recipient: Mouse hindlimb skeletal muscle (ischemic limb model; immunocompetent BALB/c mice)	N/A	N/A	N/A	No (VSELs not studied; cells are MIAMI human MSCs)	N/A	Human MIAMI cells (from BM donor) cultured and pre-seeded in a two-layer gelatin nanofiber scaffold (“bio-inspired construct”, BIC) prior to transplantation	N/A	N/A	N/A	N/A	N/A	Human MIAMI cells: CD105⁺, CD44⁺, CD90⁺; CD34⁻, CD45⁻ (characterized by flow cytometry); express OCT4, NANOG, SOX2, KLF4, DLK1 genes (qPCR) at baseline. Hepatocyte growth factor and VEGF receptors (c-Met, KDR) low.	N/A	In vivo: Critical limb ischemia (femoral artery excision in 6-8 weeks old mouse models); treatment groups: (1) MIAMI cells alone (1×10⁵ cells injected intramuscularly); (2) MIAMI cells seeded in gelatin nanofiber scaffold (BIC) and implanted; (3) BIC alone; (4) control PBS; monitored 28 days: limb blood perfusion (Laser Speckle Contrast Imaging - LSC), limb use/gait, muscle histology (fiber regen…	Human (cells) in mouse model (no immunosuppression)	Flow cytometry & qPCR confirmed MIAMI cell phenotype and pluripotency marker expression prior to transplant; recovery assessed by noninvasive blood flow imaging and post-mortem histology (human cell engraftment was identified by anti-human albumin/AFP staining in similar liver study)	N/A (no colony assay; MIAMI cells expanded in monolayer; scaffold used to deliver cells)	N/A	N/A	N/A	No (not applicable)	N/A	Yes – MIAMI cells expressed pluripotency genes (OCT4, NANOG, etc.) at p3; telomere length not measured (but hTERT known positive from prior studies)	MIAMI cells showed a primitive gene profile (Oct4, Nanog, etc.), confirming their stemness; telomere/telomerase status was not specifically reported here (though MIAMI cells generally express hTERT)	Laser Speckle Contrast Imaging (LSC) blood flow ratio (ischemic vs normal limb); limb function (gait analysis); histological endpoints: muscle fiber preservation/regeneration (laminin staining) and intermuscular adipose tissue (Oil Red O staining for fat).	MIAMI+BIC treatment led to near-complete restoration of blood perfusion and muscle structure in ischemic limbs, with minimal fat replacement and superior functional recovery. MIAMI cells alone gave moderate improvement; scaffold alone had no benefit. This indicates the BIC significantly enhanced MIAMI cell survival/effect in repairing ischemic tissue.	To enhance the therapeutic efficacy of MIAMI cells for peripheral limb ischemia by delivering them in a bio-inspired gelatin nanofiber scaffold, and to evaluate blood flow recovery and tissue repair in a diabetic mouse model of critical limb ischemia.	MIAMI cell transplantation substantially improved perfusion and limb function in a critical limb ischemia model, and outcomes were dramatically better when the cells were delivered within a two-layer gelatin nanofiber scaffold. The MIAMI-seeded scaffold achieved almost complete recovery of blood flow and muscle regeneration with minimal fibrosis/fat, outperforming MIAMI cells alone or scaffold al…	C. Grau-Monge et al., ‘Marrow-isolated adult multilineage inducible cells embedded within a biologically-inspired construct promote recovery in a mouse model of peripheral vascular disease’, Biomed. Mater., vol. 12, no. 1, p. 015024, Feb. 2017, doi: 10.1088/1748-605X/aa5a74.	Grau-Monge, C., Delcroix, G.J.-R., Bonnin-Marquez, A., Valdes, M., Awadallah, E.L.M., Quevedo, D.F., Armour, M.R., Montero, R.B., Schiller, P.C., Andreopoulos, F.M., et al. (2017). Marrow-isolated adult multilineage inducible cells embedded within a biologically-inspired construct promote recovery in a mouse model of peripheral vascular disease. Biomed. Mater. 12, 015024. https://doi.org/10.1088/…	Grau-Monge, C., Delcroix, G. J.-R., Bonnin-Marquez, A., Valdes, M., Awadallah, E. L. M., Quevedo, D. F., et al. (2017). Marrow-isolated adult multilineage inducible cells embedded within a biologically-inspired construct promote recovery in a mouse model of peripheral vascular disease. Biomed. Mater. 12, 015024. doi: 10.1088/1748-605X/aa5a74
82	Human	Human heart tissue (autopsy specimens from healthy and ischemic heart disease patients)	Epicardial tissue (outer cardiac wall)	Endocardial tissue (inner cardiac wall)	N/A	Yes	Yes (CD133⁺ SSEA4⁺ CD45⁻ cells were identified in adult hearts)	Tissue samples were sectioned and examined in situ (no cell isolation); immunofluorescence staining for VSEL markers performed on frozen cardiac sections	N/A (VSELs identified in situ by IF co-staining; no isolation)	N/A	N/A	N/A	N/A	CD133⁺/SSEA4⁺/CD45⁻ cells (human VSEL phenotype) present in myocardium; majority (~80%) of these were also CD34⁺; SSEA4 as pluripotency marker; CD45 absence excludes hematopoietic cells	N/A	No functional assays; comparative observation of VSEL counts in tissue by age, region, and disease status.	Human	Triple immunofluorescence (confocal microscopy) for CD133, SSEA-4, and CD45 on tissue sections; co-expression confirmed by co-localization; cell counts per high-power field recorded; statistical correlation with age and clinical factors	N/A (cells observed in tissue, not cultured)	N/A	N/A	N/A	No (not tested)	N/A	No direct pluripotency gene analysis (Oct4, Nanog not measured; inference by SSEA4 positivity); telomere length not studied	No conclusion on pluripotency function beyond presence of SSEA4 marker; study verified these cells exist and presumably have primitive potential, but did not examine telomerase/telomeres	Prevalence (cells per high-power field) of CD133⁺ SSEA4⁺ CD45⁻ cells in epicardium vs endocardium; correlation of cell count with donor age, and risk factors (CAD, smoking, etc).	Confirmed existence of resident VSEL-like cells in adult human heart and quantified their distribution. Found significantly more VSELs in epicardial layer than endocardial, and a steep age-related decline in their numbers. Cardiac disease status did not independently affect VSEL frequency (age was the dominant factor, with minor negative effects of smoking/HTN).	To demonstrate the presence of very small embryonic-like stem cells in human adult heart tissue and to determine how aging and heart disease influence their prevalence.	This study provides the first evidence that human adult hearts harbor VSELs (CD45⁻ CD133⁺ SSEA4⁺ cells). These cardiac VSELs are scarce but detectable in both epicardium and endocardium, with higher numbers in the epicardium. Importantly, the abundance of cardiac VSELs declines markedly with age – younger hearts contain more VSELs, whereas older hearts (over ~40) have very few. Traditional cardia…	M. El-Helw et al., ‘Identification of Human Very Small Embryonic like Stem Cells (VSELS) in Human Heart Tissue Among Young and Old Individuals’, Stem Cell Rev and Rep, vol. 16, no. 1, pp. 181–185, Feb. 2020, doi: 10.1007/s12015-019-09923-1.	El-Helw, M., Chelvarajan, L., Abo-Aly, M., Soliman, M., Milburn, G., Conger, A.L., Campbell, K., Ratajczak, M.Z., and Abdel-Latif, A. (2020). Identification of Human Very Small Embryonic like Stem Cells (VSELS) in Human Heart Tissue Among Young and Old Individuals. Stem Cell Rev and Rep 16, 181–185. https://doi.org/10.1007/s12015-019-09923-1.	El-Helw, M., Chelvarajan, L., Abo-Aly, M., Soliman, M., Milburn, G., Conger, A. L., et al. (2020). Identification of Human Very Small Embryonic like Stem Cells (VSELS) in Human Heart Tissue Among Young and Old Individuals. Stem Cell Rev and Rep 16, 181–185. doi: 10.1007/s12015-019-09923-1
83	Human	Human peripheral blood (patients with acute ischemic stroke, and healthy controls)	N/A	N/A	N/A	Yes	Yes (mobilization of VSEL-like cells into blood post-stroke was observed)	Venous blood draws at 24h, 3d, 7d post-stroke; PB mononuclear cells analyzed by flow cytometry and qPCR (no cell culture)	Identification by flow cytometry (gating on small CD45⁻ lin⁻ cells) and by direct immunofluorescence for Oct4 protein in PB cells; also quantified by VSEL-specific gene expression (Oct4, Nanog transcripts in PB MNCs)	Small (not explicitly sized in μm; defined by low FSC gating as sub-lymphocyte size)	N/A	N/A	N/A	CXCR4⁺ CD45⁻ lin⁻ “very small” cells (putative VSELs) in circulation; also measured CD133⁺, CD34⁺ stem/progenitor cells in PB; VSELs characterized by expression of pluripotency genes OCT4 and NANOG (mRNA) and OCT4 protein	N/A	No functional assays (observational clinical study measuring cell counts and correlations)	Human	Flow cytometry counted circulating VSEL phenotype cells; qRT-PCR measured Oct4 and Nanog mRNAs in PB; immunofluorescence confirmed Oct4 protein in circulating cells; ELISA measured SDF-1 levels; statistical correlation with stroke severity	N/A (cells not cultured)	N/A	N/A	N/A	No (not tested)	N/A	Yes – Oct4 (POU5F1) and Nanog mRNA levels in PB were measured (significantly elevated after stroke); Oct4 protein detected by IF in PB cells; telomere length not examined	Post-stroke patients showed increased Oct4 and Nanog expression in PB, indicating a surge of primitive cells. Telomere/telomerase were not assessed (telomerase activity mentioned as per previous studies); focus was on pluripotency gene presence	Counts of CD133⁺, CD34⁺, CXCR4⁺ circulating stem cells; frequencies of circulating CD45⁻/lin⁻/CXCR4⁺ VSELs; plasma SDF-1 chemokine concentration; clinical variables (infarct size) correlated with cell counts.	Stroke induced a significant rise in circulating stem/progenitor cells (CD133⁺, CD34⁺, CXCR4⁺) including a distinct population of VSELs (CXCR4⁺ CD45⁻ lin⁻ very small cells). These VSELs expressed embryonic stem cell markers (Oct4 and Nanog), and their mobilization correlated positively with stroke severity and SDF-1 levels, suggesting a host reparative response.	To determine whether a population of very small embryonic-like stem cells is mobilized into peripheral blood in human stroke patients (analogous to findings in a mouse stroke model), and to assess their relationship with stroke severity and SDF-1 levels.	The study concludes that ischemic stroke triggers mobilization of VSELs (CXCR4⁺ CD45⁻ lin⁻ small stem cells) into the bloodstream of patients. Circulating VSELs were found to be increased in stroke patients (peaking within the first week) and exhibited pluripotency-associated markers (Oct4, Nanog). The degree of VSEL mobilization was associated with stroke severity and elevated serum SDF-1, imply…	E. Paczkowska et al., ‘Clinical Evidence That Very Small Embryonic-Like Stem Cells Are Mobilized Into Peripheral Blood in Patients After Stroke’, Stroke, vol. 40, no. 4, pp. 1237–1244, Apr. 2009, doi: 10.1161/STROKEAHA.108.535062.	Paczkowska, E., Kucia, M., Koziarska, D., Halasa, M., Safranow, K., Masiuk, M., Karbicka, A., Nowik, M., Nowacki, P., Ratajczak, M.Z., et al. (2009). Clinical Evidence That Very Small Embryonic-Like Stem Cells Are Mobilized Into Peripheral Blood in Patients After Stroke. Stroke 40, 1237–1244. https://doi.org/10.1161/STROKEAHA.108.535062.	Paczkowska, E., Kucia, M., Koziarska, D., Halasa, M., Safranow, K., Masiuk, M., et al. (2009). Clinical Evidence That Very Small Embryonic-Like Stem Cells Are Mobilized Into Peripheral Blood in Patients After Stroke. Stroke 40, 1237–1244. doi: 10.1161/STROKEAHA.108.535062
84	Human	Human umbilical cord blood (donors for USSC derivation)	N/A	N/A	N/A	No (focus is USSCs, not VSELs)	N/A	Mononuclear cells isolated from cord blood (likely Ficoll separation); plated and expanded as unrestricted somatic stem cells (USSCs) in culture (low-glucose DMEM, 5–10% FBS, fibronectin-coated flasks, low O₂)	N/A	N/A	N/A	N/A	N/A	USSC phenotype: CD105⁺, CD90⁺, CD44⁺; CD45⁻, CD34⁻, HLA-DR⁻; expression of pluripotency genes OCT4, NANOG, SOX2, KLF4 (by qPCR) at early passages; high ALB and AFP expression after hepatogenic differentiation; uptake of indocyanine green and glycogen storage (PAS+) after differentiation	N/A	In vitro: Differentiation of USSCs into hepatocyte-like cells (two-step culture with HGF, FGF4, EGF etc. over 4 weeks); In vivo: NOD/SCID mouse model of chronic liver cirrhosis (CCl₄-induced) – transplant of 1×10^6 differentiated USSCs via spleen or portal circulation; 12-week follow-up of liver function and histology vs controls	Human	Flow cytometry for surface markers confirmed USSC identity (positive MSC markers, negative hematopoietic markers); qRT-PCR confirmed expression of embryonic stem cell transcription factors; successful differentiation was confirmed by appearance of hepatocyte markers (albumin, α-fetoprotein) in cells and functional assays (albumin secretion, ICG clearance); engraftment in mouse liver confirmed by …	N/A (no colony-forming assay; USSCs grown as adherent culture)	N/A	N/A	N/A	No (not tested; no teratomas formed in liver)	N/A	Yes – USSCs expressed OCT4, NANOG, SOX2 (pluripotency TFs) at p3; telomerase (hTERT) and telomere length not directly measured	USSCs exhibit a partial pluripotent gene profile (Oct4, Nanog, etc.), indicating a high differentiation potential. No telomere data, but expression of hTERT suggests telomere maintenance capacity	Surface marker profile (MSC vs hematopoietic markers); expression of pluripotency genes (Oct4, Nanog, Sox2, etc.); albumin secretion levels in culture over time; indocyanine green uptake (metabolic function); periodic acid–Schiff (glycogen) staining; serum liver enzymes (ALT, AST), albumin, bilirubin in transplanted vs control mice; liver histopathology (fibrosis score, human cell presence).	USSCs were confirmed as primitive MSC-like cells expressing pluripotency markers. After in vitro hepatic differentiation, they showed functional hepatocyte characteristics (albumin production, ICG metabolism). In cirrhotic mice, transplanted differentiated USSCs significantly improved liver function tests and reduced fibrosis compared to untreated controls, indicating these cells can engraft and …	To evaluate the potential of human cord blood-derived USSCs, differentiated into hepatocyte-like cells in vitro, to treat chronic liver failure in a preclinical model, aiming to improve liver function and fibrosis.	Transplantation of in vitro hepatocyte-differentiated USSCs markedly improved liver function and histology in cirrhotic mice. Treated mice showed lower ALT/AST and bilirubin, higher albumin levels, and alleviation of liver fibrosis compared to controls. The study demonstrates that cord blood USSCs, which express pluripotency markers and can differentiate into functional hepatocyte-like cells, rep…	H. G. El-Baz, Z. Demerdash, Z. Demerdash, M. Kamel, et. al., ‘Potentials of Differentiated Human Cord Blood-Derived Unrestricted Somatic Stem Cells in Treatment of Liver Cirrhosis’, Exp Clin Transplant, vol. 17, no. 2, pp. 251–258, Apr. 2019, doi: 10.6002/ect.2017.0249.	El Baz, H., Demerdash, Z., Kamel, M., Atta, S., Salah, F., Hassan, S., Hammam, O., Khalil, H., and Bayoumi, A. (2019). Potentials of Differentiated Human Cord Blood-Derived Unrestricted Somatic Stem Cells in Treatment of Liver Cirrhosis. Exp Clin Transplant 17, 251–258. https://doi.org/10.6002/ect.2017.0249.	El Baz, H., Demerdash, Z., Kamel, M., Atta, S., Salah, F., Hassan, S., et al. (2019). Potentials of Differentiated Human Cord Blood-Derived Unrestricted Somatic Stem Cells in Treatment of Liver Cirrhosis. Exp Clin Transplant 17, 251–258. doi: 10.6002/ect.2017.0249
85	Human	Human bone marrow (vertebral bodies from adult donors, 3–72 yrs, post-mortem within 2 h)	N/A	N/A	N/A	No (isolation of MIAMI cells, not focusing on VSEL)	N/A	Whole bone marrow (unfractionated, no Ficoll) plated at 1×10^5/cm^2 on fibronectin-coated dishes in low-glucose DMEM + 5% FBS, low oxygen (3% O₂); adherent single-cell colonies (MIAMI cells) form after ~2 weeks; expanded at low density under hypoxia	N/A	N/A	N/A	N/A	N/A	Initial MIAMI colony phenotype: CD29⁺, CD49e⁺, CD63⁺, CD81⁺, CD90⁺, CD122⁺, CD164⁺, c-Met⁺, NTRK3⁺, BMPR-1B⁺, Oct-4⁺, SSEA-4⁺; negative for CD36, CD54 (ICAM-1), CD56 (NCAM), CD109, CD34, CD45, CD117 (c-Kit), HLA class I and II; expressed telomerase (hTERT). After expansion: remained CD34⁻, CD45⁻, HLA-DR⁻; low VEGF receptors (Flt-1, KDR); gained CD10, CD44, CD103. After extensive expansion: contin…	N/A	No functional differentiation or in vivo test in this characterization study (focus on defining molecular profile and culture method)	Human	Immunophenotyping by flow cytometry for a broad panel of surface markers (integrins, CD antigens, ESC markers); RT-PCR for telomerase and pluripotency genes; consistent marker profile observed across donors of different ages/genders, confirming reproducibility	N/A (colonies adhered to dish; noted to have high nucleus-to-cytoplasm ratio, but no mention of detaching or rolling)	N/A	N/A	N/A	No	N/A	Yes – MIAMI cells expressed embryonic stem cell markers OCT3/4, Nanog, Sox2 and maintained telomerase (hTERT) expression; telomere length not directly measured but presumed long due to hTERT positivity	MIAMI cells retain key pluripotency-associated factors (Oct4, Sox2, Nanog, active telomerase), indicating a primitive state; despite this ESC-like profile, they do not form tumors spontaneously (not tested here)	Comprehensive surface marker expression profile; presence of core pluripotency transcription factors; telomerase activity status.	A unique and reproducible molecular signature was identified for MIAMI cells: they co-express several embryonic stem cell markers (Oct-4, SSEA-4, Nanog, Sox2) and adhesion molecules, while lacking hematopoietic and most lineage markers. They also express telomerase, suggesting extended proliferative potential. This distinctive profile distinguishes MIAMI cells as a developmentally primitive subpo…	To isolate and characterize a population of developmentally primitive, multipotent stem cells from adult bone marrow using specialized culture conditions (low oxygen, fibronectin substrate), and to define their molecular marker profile.	The study successfully isolated MIAMI cells from adult bone marrow. MIAMI cells were defined by a consistent marker pattern: positive for multiple stem cell/ESC markers (including Oct-4, SSEA-4, Nanog, Sox2, etc., and high integrin/adhesion molecule expression) and negative for hematopoietic markers (CD34, CD45, etc.). They also express telomerase (hTERT). This profile suggests that MIAMI cells a…	G. D’Ippolito, G. A. Howard, B. A. Roos, and P. C. Schiller, ‘Isolation and characterization of marrow-isolated adult multilineage inducible (MIAMI) cells’, Experimental Hematology, vol. 34, no. 11, pp. 1608–1610, Nov. 2006, doi: 10.1016/j.exphem.2006.07.016.	D’Ippolito, G., Howard, G.A., Roos, B.A., and Schiller, P.C. (2006). Isolation and characterization of marrow-isolated adult multilineage inducible (MIAMI) cells. Experimental Hematology 34, 1608–1610. https://doi.org/10.1016/j.exphem.2006.07.016.	D’Ippolito, G., Howard, G. A., Roos, B. A., and Schiller, P. C. (2006b). Isolation and characterization of marrow-isolated adult multilineage inducible (MIAMI) cells. Experimental Hematology 34, 1608–1610. doi: 10.1016/j.exphem.2006.07.016
86	Human	Fresh human umbilical cord blood	N/A	N/A	N/A	No (VSELs not specifically investigated)	N/A	Ficoll density separation of cord blood mononuclear cells; adherent culture in expansion medium (30% FBS + dexamethasone) for 2 weeks	N/A (VSELs not isolated separately; study focused on USSC population)	N/A	N/A	N/A	N/A	CD45⁻ adherent cells	N/A	In vitro differentiation into osteogenic, neuronal, and hepatic lineages (tri-lineage differentiation); clonal expansion tested via limiting dilution	Human	Lentiviral integration site tracking for single-cell clone; immunocytochemistry and lineage-specific staining to confirm differentiation	No (adherent colonies remained flat)	N/A	No (adherent colonies only)	N/A	No (not performed)	N/A	No (Oct4/Nanog not analyzed; telomere length not measured)	N/A	Surface marker (CD45 negativity); cell morphology; multi-lineage differentiation potential; clonal vs non-clonal culture behavior.	Clonal USSC showed same CD45⁻ phenotype as bulk and successfully differentiated into ectoderm, mesoderm, endoderm, confirming multipotency at single-cell level.	To demonstrate that a single cord blood–derived USSC can be isolated clonally and maintain unrestricted tri-lineage differentiation capacity.	A single CD45⁻ cord blood–derived USSC clone was isolated and shown to differentiate into osteogenic, neuronal, and endodermal cells, proving the clonal existence and tri-lineage potential of USSC; this establishes a unique primitive stem cell candidate in cord blood.	P. Wernet, T. Trapp, R. Zweigerdt, J. Mann, and H.-I. Trompeter, ‘Lentiviral labeling reveals three germ layer differentiation potential of a single unrestricted somatic stem cell from human cord blood’, Experimental Hematology, vol. 38, no. 11, pp. 1099–1104, Nov. 2010, doi: 10.1016/j.exphem.2010.09.006.	Wernet, P., Trapp, T., Zweigerdt, R., Mann, J., and Trompeter, H.-I. (2010). Lentiviral labeling reveals three germ layer differentiation potential of a single unrestricted somatic stem cell from human cord blood. Experimental Hematology 38, 1099–1104. https://doi.org/10.1016/j.exphem.2010.09.006.	Wernet, P., Trapp, T., Zweigerdt, R., Mann, J., and Trompeter, H.-I. (2010). Lentiviral labeling reveals three germ layer differentiation potential of a single unrestricted somatic stem cell from human cord blood. Experimental Hematology 38, 1099–1104. doi: 10.1016/j.exphem.2010.09.006
87	Human	Adult human bone marrow (sternal aspirate)	G‑CSF–mobilized peripheral blood (leukapheresis product)	N/A	N/A	Yes	Yes (very small CD45⁻Lin⁻CD34⁺/CD133⁺CXCR4⁺ cells identified as VSELs)	Bone marrow aspirate or leukapheresis product processed to mononuclear cells via RBC lysis; multiparameter flow cytometry preparation	Flow cytometry sorting, gating on small events (2–10 μm beads for size) and immunophenotype (Lin⁻, CD45⁻, and CD34⁺ CD133⁺ CXCR4⁺); isolation of CD34⁺/CD133⁺/CXCR4⁺/Lin⁻ CD45⁻ small cells	2–5 μm (very small cells in gated population)	N/A	N/A	N/A	Lin⁻ CD45⁻ CD34⁺ CD133⁺ CXCR4⁺ (circulating stem/progenitor phenotype)	SSEA-4⁺; OCT4⁺; NANOG⁺ (pluripotency markers at protein & mRNA level)	No functional differentiation test performed (planned future in vitro tri-lineage differentiation testing); in vitro proliferation and gene expression analyzed	Human	Flow cytometry (FACSVantage) with multi-color labeling (Lin cocktail, CD45, CD133, CD34, CXCR4, SSEA-4); immunofluorescence and RT-qPCR for pluripotency markers (OCT4, NANOG)	N/A (no colonies grown; cells analyzed directly ex vivo)	N/A	N/A	N/A	No (teratoma assay not done; cells not injected in mice)	N/A	Yes (Oct4, Nanog, SSEA-4 protein and mRNA expression confirmed); telomere length not studied	VSELs expressed OCT4 and NANOG at levels 4–37× higher than bulk cells; telomeres not evaluated .	Surface markers (CD45, CD133, CD34, CXCR4, SSEA-4); cell size (flow FSC gating with 2–10 μm calibration beads); pluripotency gene expression (OCT4, NANOG mRNA/protein); counts per mL in BM vs PB.	VSELs were identified as extremely small (2–5 μm) CD45⁻, Lin⁻ cells co-expressing CD34, CD133, CXCR4 and pluripotency markers OCT4, NANOG, SSEA-4; these cells constituted a rare subset in bone marrow and mobilized blood and showed significantly higher OCT4/NANOG expression than total nucleated cells.	To isolate and characterize very small embryonic-like stem cells (VSELs) in adult human bone marrow and G-CSF–mobilized blood, and to examine their pluripotency marker expression.	Very small (2–5 μm) CD45⁻Lin⁻CD133⁺CXCR4⁺ cells were successfully isolated from adult bone marrow and mobilized blood. These VSELs expressed embryonic stem cell markers (OCT4, NANOG, SSEA-4) at both mRNA and protein levels.. The findings support that a mobile pool of primitive, pluripotent-like stem cells resides in adult human bone marrow and can be mobilized into peripheral blood.	H. Sovalat, M. Scrofani, A. Eidenschenk, S. Pasquet, V. Rimelen, and P. Hénon, ‘Identification and isolation from either adult human bone marrow or G-CSF−mobilized peripheral blood of CD34+/CD133+/CXCR4+/ Lin−CD45− cells, featuring morphological, molecular, and phenotypic characteristics of very small embryonic-like (VSEL) stem cells’, Experimental Hematology, vol. 39, no. 4, pp. 495–505, Apr. 20…	Sovalat, H., Scrofani, M., Eidenschenk, A., Pasquet, S., Rimelen, V., and Hénon, P. (2011). Identification and isolation from either adult human bone marrow or G-CSF−mobilized peripheral blood of CD34+/CD133+/CXCR4+/ Lin−CD45− cells, featuring morphological, molecular, and phenotypic characteristics of very small embryonic-like (VSEL) stem cells. Experimental Hematology 39, 495–505. https://doi.o…	Sovalat, H., Scrofani, M., Eidenschenk, A., Pasquet, S., Rimelen, V., and Hénon, P. (2011). Identification and isolation from either adult human bone marrow or G-CSF−mobilized peripheral blood of CD34+/CD133+/CXCR4+/ Lin−CD45− cells, featuring morphological, molecular, and phenotypic characteristics of very small embryonic-like (VSEL) stem cells. Experimental Hematology 39, 495–505. doi: 10.1016/…
88	Animal	Uterus (mouse; ovariectomized, treated with E₂, P₄, and/or FSH)	N/A	N/A	N/A	Yes	Yes	Uterine tissues collected after OVX + hormone treatments; processed for paraffin histology, single-cell suspensions (for flow/FACS), and RNA extraction	No VSEL isolation (VSEL quantified by flow cytometry as Lin⁻/CD45⁻/Sca-1⁺ 3–5 μm events; some immunomagnetic enrichment for SCA-1⁺ used)	3–5 μm	N/A	N/A	N/A	Lin⁻/CD45⁻/Sca-1⁺; ER, PR, FSHR1, FSHR3 expressed on VSELs	Pluripotency genes Oct4A, Nanog, Sox2; progenitor markers Oct-4 (Oct4B), Sca-1; PGC markers Stella, Fragilis; proliferation marker PCNA; asymmetric division marker NUMB	In vivo treatments (daily β-estradiol, progesterone, or FSH for 5–7 days) to stimulate or repress endometrial stem cell activity, then analysis of VSEL counts and gene expression	Mouse	Flow cytometry enumeration of VSELs (small Lin⁻/SCA-1⁺ cells) post-treatment; qRT-PCR for pluripotency (Oct4A, Sox2, Nanog), progenitor, PGC, and hormone receptor transcripts; Western/IHC for FSHR isoforms and OCT4/NUMB co-localization	N/A	N/A	N/A	N/A	N/A	N/A	Yes (Oct4A, Nanog, Sox2 transcripts measured)	Pluripotency markers Oct4A, Nanog, Sox2 were present in uterine VSELs and their expression levels changed depending on hormone treatment (higher with P & FSH), confirming these cells’ pluripotent status and hormonal responsiveness; telomere length not studied	Hormone receptor expression by VSELs (ER, PR, FSHR isoforms); VSEL counts and transcript levels of pluripotency (Oct4A, Nanog, Sox2), primitive germ cell (Stella, Fragilis), and proliferation (PCNA) markers under E, P, FSH; evidence of VSEL division mode (OCT4–NUMB co-expression)	Confirmed that uterine VSELs express hormone receptors and pluripotency genes, and that P₄ and FSH (more than E₂) markedly activate these cells. P and FSH treatment increased VSEL numbers and upregulated pluripotent (Oct4A, Sox2, Nanog) and PGC markers, indicating direct stimulation of VSEL proliferation/differentiation (including symmetric & asymmetric divisions observed via OCT4–NUMB co-stainin…	To examine how gonadotropin (FSH) and ovarian steroids (E, P) affect very small pluripotent stem cells in the adult mouse endometrium.	Endometrial VSELs are directly regulated by hormones. Ovariectomized mice treated with progesterone or FSH (vs estrogen) showed a greater expansion/activation of uterine VSELs: the ~3–5 μm Lin⁻/CD45⁻/Sca-1⁺ VSELs (Oct4A⁺) displayed increased expression of pluripotency (Oct4A, Nanog, Sox2) and germ cell markers (Stella, Fragilis), and underwent both asymmetric and symmetric divisions (OCT4–NUMB co…	K. James et al., ‘Gonadotropin and steroid hormones regulate pluripotent very small embryonic-like stem cells in adult mouse uterine endometrium’, J Ovarian Res, vol. 11, no. 1, p. 83, Sep. 2018, doi: 10.1186/s13048-018-0454-4.	James, K., Bhartiya, D., Ganguly, R., Kaushik, A., Gala, K., Singh, P., and Metkari, S.M. (2018). Gonadotropin and steroid hormones regulate pluripotent very small embryonic-like stem cells in adult mouse uterine endometrium. J Ovarian Res 11, 83. https://doi.org/10.1186/s13048-018-0454-4.	James, K., Bhartiya, D., Ganguly, R., Kaushik, A., Gala, K., Singh, P., et al. (2018). Gonadotropin and steroid hormones regulate pluripotent very small embryonic-like stem cells in adult mouse uterine endometrium. J Ovarian Res 11, 83. doi: 10.1186/s13048-018-0454-4
89	Human	Fresh human umbilical cord blood (neonatal; “SA 5/73” USSC line)	N/A	N/A	N/A	No (focus on USSC secretome)	N/A	Cord blood mononuclear cells (Ficoll separated, RBC lysed) plated in DMEM-LG + 30% FBS + 10⁻⁷ M dexamethasone on fibronectin, 3% O₂; after ~2 weeks, adherent USSC colonies picked and expanded (dexamethasone-free)	N/A (no VSEL-specific isolation; study examined total USSC culture)	N/A	N/A	N/A	N/A	CD45⁻, CD34⁻; Positive: CD13, CD29, CD44, CD49b/c/e, CD63, CD73, CD81, CD90, CD105, CD140b, CD164, CD166, SSEA-4	Hox-negative; DLK-1–positive (distinct USSC identity markers).	In vitro: neurite outgrowth assay – primary rodent neurons cultured with USSC conditioned medium ± factor neutralization; In vivo: prior study showed USSC transplantation improves spinal cord injury recovery.	Human	Flow cytometry (for immunophenotype: HoxA cluster genes off, DLK1 on; CD marker profile); proteomic secretome profiling (LC–MS); bioinformatics (GO enrichment)	No (USSC form adherent monolayers)	N/A	No (no spheroids; USSC grow as fibroblastic adherent colonies)	N/A	No (no teratoma test reported)	N/A	No (pluripotency genes not examined; USSC considered mesodermal-like; telomeres not assessed)	N/A	Cell surface markers (MSC-like profile CD13⁺, CD29⁺... SSEA-4⁺; hematopoietic CD45/CD34⁻); gene expression (HOX gene silencing, DLK1 expression); secreted protein profile (1156 identified factors; neurite growth factors); neurite outgrowth measurements.	USSCs were confirmed as cord blood–derived CD45⁻, CD34⁻ adherent cells with an MSC-like phenotype (positive for CD13, CD29, CD44, CD73, CD90, CD105, etc., and SSEA-4; uniquely HOX⁻ and DLK1⁺). Proteomic analysis revealed a complex USSC secretome (1156 proteins) rich in factors for nerve regeneration. Notably, USSCs secrete multiple neurite growth–promoting factors (e.g., NGR1, NDNF, SPARC, PEDF) …	To characterize the protein “secretome” of cord blood–derived USSCs and identify factors that support neurite regeneration, and to validate the functional roles of candidate secreted proteins in neurite growth.	USSCs secrete a broad network of trophic factors that support neural regeneration. Mass spectrometry identified 1156 secreted proteins, including 31 known neurite growth–promoting factors (e.g., NGR1, NDNF, SPARC, PEDF) spanning all abundance ranges. In vitro, USSC-conditioned medium promoted neurite extension from cortical neurons, and neutralization experiments confirmed SPARC and PEDF signific…	J. Schira et al., ‘Characterization of Regenerative Phenotype of Unrestricted Somatic Stem Cells (USSC) from Human Umbilical Cord Blood (hUCB) by Functional Secretome Analysis’, Molecular & Cellular Proteomics, vol. 14, no. 10, pp. 2630–2643, Oct. 2015, doi: 10.1074/mcp.M115.049312.	Schira, J., Falkenberg, H., Hendricks, M., Waldera-Lupa, D.M., Kögler, G., Meyer, H.E., Müller, H.W., and Stühler, K. (2015). Characterization of Regenerative Phenotype of Unrestricted Somatic Stem Cells (USSC) from Human Umbilical Cord Blood (hUCB) by Functional Secretome Analysis. Molecular & Cellular Proteomics 14, 2630–2643. https://doi.org/10.1074/mcp.M115.049312.	Schira, J., Falkenberg, H., Hendricks, M., Waldera-Lupa, D. M., Kögler, G., Meyer, H. E., et al. (2015). Characterization of Regenerative Phenotype of Unrestricted Somatic Stem Cells (USSC) from Human Umbilical Cord Blood (hUCB) by Functional Secretome Analysis. Molecular & Cellular Proteomics 14, 2630–2643. doi: 10.1074/mcp.M115.049312
90	Human	Adult human bone marrow (iliac crest aspirate; 20-year-old male donor)	N/A	N/A	N/A	Yes (MIAMI cells studied as therapeutic stem cells)	N/A (VSELs per se not discussed; study focuses on MIAMI cells)	Whole bone marrow aspirate (without gradient centrifugation, immunoselection, or immunodepletion); plated on fibronectin-coated flasks in low-O₂ (3%) conditions with DMEM-LG + 3% FBS + ascorbic acid; medium changes at 1 and 2 weeks	Differential adhesion culture: non-adherent cells removed after 14 days; adherent MIAMI cell colonies picked and expanded at clonal density under 3% O₂ (passages 3–4 used)	N/A (adherent cells ~15–20 μm typical of MSC size)	N/A	N/A	N/A	CD45⁻, CD34⁻; Positive: CD31 (upon differentiation), CD13, CD29, CD44, CD49b/c/e, CD63, CD73, CD81, CD90, CD105, CD140b, CD164, CD166 (MSC markers); SSEA-4⁺	Oct4a⁺ and hTERT⁺ (expression confirmed in prior studies); low apoptotic (AIF, Bak) and senescence (p53) marker levels.	In vivo: hindlimb ischemia model – intramuscular injection of 10^6 MIAMI cells vs controls; Laser Doppler perfusion imaging and limb necrosis/inflammation scoring over time; In vitro: endothelial differentiation (culture in angiogenic media), Matrigel tube formation assay, Bioplex cytokine secretion analysis at 3% vs 21% O₂.	Human	Flow cytometry (immunophenotyping for CD markers); FISH for Y-chromosome (to track human cells in mouse tissues); immunofluorescence (CD31, KDR in cells); qRT-PCR (human CD31, vWF transcripts)	No (MIAMI cells grown as adherent culture)	N/A	No (no sphere or “rolling up” morphology; MIAMI colonies flat adherent)	N/A	No (no teratoma assay; safety assessed via lack of tumor formation in ischemic limb)	No teratomas or ectopic tumors formed; MIAMI cells remained at injection sites and did not overproliferate	Yes (Oct4A and telomerase (hTERT) expression reported in prior work; telomere length remained long in culture)	MIAMI cells retain an “immature” phenotype: they express Oct4a and hTERT (suggesting primitive status) and maintain long telomeres during expansion; they secrete higher levels of angiogenic factors under 3% O₂	Immunophenotype (lack of CD45/CD34; presence of MSC markers and SSEA-4); secreted cytokine profile (e.g., MCP-1↑ at 3% O₂); in vivo homing (Y⁺ cell localization in ischemic tissue); differentiation into endothelial lineage (CD31⁺, KDR⁺ cells, tubule formation); perfusion and tissue repair metrics.	MIAMI cells exhibited a CD45⁻ CD34⁻ mesenchymal phenotype with broad MSC marker expression and SSEA-4 positivity, and expressed Oct4a and hTERT, indicating a primitive, long-telomere state. In a mouse model of critical limb ischemia, MIAMI cell injection significantly improved blood perfusion and reduced necrosis/inflammation compared to controls. A fraction of the human MIAMI cells acquired endo…	To evaluate the therapeutic potential of human MIAMI cells in a mouse model of peripheral ischemia, specifically their ability to promote neovascularization and muscle repair, and to characterize their differentiation and paracrine behavior under ischemic conditions.	Human MIAMI cells improved tissue perfusion and limited damage in a murine hindlimb ischemia model. Treated mice showed enhanced blood flow recovery and less necrosis than controls. MIAMI cells preferentially homed to ischemic muscle and some differentiated into endothelial-like cells (expressing CD31, vWF, KDR), contributing to new vessel formation. MIAMI cells secreted multiple angiogenic and a…	A. Rahnemai-Azar et al., ‘Human marrow-isolated adult multilineage-inducible (MIAMI) cells protect against peripheral vascular ischemia in a mouse model’, Cytotherapy, vol. 13, no. 2, pp. 179–192, Feb. 2011, doi: 10.3109/14653249.2010.515579.	Rahnemai-Azar, A., D’Ippolito, G., Gomez, L.A., Reiner, T., Vazquez-Padron, R.I., Perez-Stable, C., Roos, B.A., Pham, S.M., and Schiller, P.C. (2011). Human marrow-isolated adult multilineage-inducible (MIAMI) cells protect against peripheral vascular ischemia in a mouse model. Cytotherapy 13, 179–192. https://doi.org/10.3109/14653249.2010.515579.	Rahnemai-Azar, A., D’Ippolito, G., Gomez, L. A., Reiner, T., Vazquez-Padron, R. I., Perez-Stable, C., et al. (2011). Human marrow-isolated adult multilineage-inducible (MIAMI) cells protect against peripheral vascular ischemia in a mouse model. Cytotherapy 13, 179–192. doi: 10.3109/14653249.2010.515579
91	Human	Ovarian tissue (borderline ovarian tumor patients)	Ovarian tissue (high-grade serous carcinoma patients)	N/A	N/A	Yes	Yes	No cell isolation (formalin-fixed ovarian tissue sections were analyzed histologically and by IHC)	N/A (in situ identification in tissue; no extraction or culture)	≤5 μm (approx., criteria for “small round cells”)	N/A	N/A	N/A	NANOG⁺ small cells; SSEA-4⁺ cells; SOX2⁺ cells	N/A	N/A (no functional assay; observational in situ study)	Human	Standard H&E histology and immunohistochemistry on ovarian tumor sections for pluripotency markers; comparison to absence in normal ovary	N/A	N/A	N/A	N/A	N/A	N/A	Yes (Nanog, SOX2 by immunostaining)	Detected NANOG, SOX2 (and SSEA-4) positive tiny cells, confirming pluripotent-like phenotype; telomere length not examined	Presence, size (~2–5 μm) and distribution of small high N:C ratio cells in ovarian epithelium “niches”; expression of pluripotency markers (NANOG, SSEA-4, SOX2) in cancer vs none in healthy tissue	Identified very small (≤5 μm) putative stem cells in situ in ovarian cancers: these rare cells show NANOG-positive nuclei in ovarian surface epithelium “chambers” (clusters) present only in cancer patients (not in healthy ovaries). Further IHC confirmed similar SSEA-4⁺ and SOX2⁺ small cells, suggesting a population of pluripotent VSEL-like cells may be involved in ovarian tumor pathology	To investigate whether very small pluripotent-like stem cells (resembling VSELs) are present in ovarian tissue of women with borderline and high-grade serous ovarian cancers.	Ovarian cancers contain a rare population of extremely small (~2–5 μm) cells with nuclei occupying most of the cell volume, expressing pluripotency markers (NANOG, SSEA-4, SOX2). Such cells were observed in ovarian surface epithelial “chambers” in both borderline and serous carcinoma sections, but are absent in normal ovaries, indicating they might play a role in ovarian cancer development	I. Virant-Klun, N. Kenda-Suster, and S. Smrkolj, ‘Small putative NANOG, SOX2, and SSEA-4-positive stem cells resembling very small embryonic-like stem cells in sections of ovarian tissue in patients with ovarian cancer’, J Ovarian Res, vol. 9, no. 1, p. 12, Dec. 2016, doi: 10.1186/s13048-016-0221-3.	Virant-Klun, I., Kenda-Suster, N., and Smrkolj, S. (2016). Small putative NANOG, SOX2, and SSEA-4-positive stem cells resembling very small embryonic-like stem cells in sections of ovarian tissue in patients with ovarian cancer. J Ovarian Res 9, 12. https://doi.org/10.1186/s13048-016-0221-3.	Virant-Klun, I., Kenda-Suster, N., and Smrkolj, S. (2016). Small putative NANOG, SOX2, and SSEA-4-positive stem cells resembling very small embryonic-like stem cells in sections of ovarian tissue in patients with ovarian cancer. J Ovarian Res 9, 12. doi: 10.1186/s13048-016-0221-3
92	Human	Adult human bone marrow (iliac crest aspirates, post-mortem male donors, 66 y)	N/A	N/A	N/A	N/A (focused on MIAMI–glioma interactions)	N/A	Whole BM aspirates → differential adhesion culture (as for MIAMI): plated at 10^5/cm² on fibronectin in DMEM-LG + 3% FBS, 3% O₂; medium half-changed at 1 week, full change at 2 weeks	N/A (no VSEL isolation; MIAMI cells used as prepared)	N/A	N/A	N/A	N/A	CD45⁻, CD34⁻; Positive: CD13, CD29, CD44, CD49b/c/e, CD63, CD73, CD81, CD90, CD105, CD140b, CD164, CD166 (MSC markers), SSEA-4	– (Oct4/hTERT expression known from MIAMI profile but not examined here)	In vitro glioma proliferation assay (co-culture MIAMI + glioma cell lines, measure tumor cell DNA index); transwell migration assays to tumor-conditioned media; In vivo: orthotopic xenograft (human U87MG vs patient-derived “Lab1” glioma in mouse brain) + intratumoral MIAMI injection, track cell distribution and tumor growth	Human	Flow cytometry (immunophenotyping of MIAMI markers); fluorescence in situ hybridization (FISH) for human Y-chromosome (to detect MIAMI cells in mouse brain); immunohistochemistry (Ki-67 etc. in tissue)	No (grown adherently)	N/A	No (no spheroids; MIAMI stayed as single cells)	N/A	No (no teratomas or off-target growth observed in brain)	N/A (assessed via tumor growth metrics; no teratoma formed)	No (pluripotency markers not assessed; telomere not studied)	N/A	Surface markers (CD45/CD34 negative; extensive MSC-like panel positive); migration ability (toward U87 vs Lab1 gliomas in vitro & in vivo); tumor integration (Y⁺ MIAMI cell localization relative to tumor); effect on tumor cell proliferation (growth curves, Ki-67).	MIAMI cells maintained an MSC-like immunophenotype (CD45⁻ CD34⁻, positive for adhesion and stromal markers, plus SSEA-4); they exhibited tumor-tropic migration: in mouse brains, MIAMI cells injected with U87MG gliomas homed to the tumor border but did not infiltrate the tumor core, whereas with a less angiogenic Lab1 glioma, MIAMI cells remained at the injection site; in vitro, MIAMI cells specif…	To investigate the interactions between MIAMI stem cells and brain tumors, specifically whether MIAMI cells home to gliomas and affect tumor growth or differentiation, as a step toward developing cell-based glioma therapies.	MIAMI cells demonstrated targeted migration to malignant glioma tissue without enhancing or suppressing tumor growth. Following intratumoral injection in mice, MIAMI cells largely localized to the periphery of U87MG gliomas and did not penetrate the tumor mass or form proliferative clusters. In a less aggressive glioma model, MIAMI cells showed minimal dispersal, staying near the injection point.…	M. Roger et al., ‘In vitro and in vivo interactions between glioma and marrow-isolated adult multilineage inducible (MIAMI) cells’, Brain Research, vol. 1473, pp. 193–203, Sep. 2012, doi: 10.1016/j.brainres.2012.07.030.	Roger, M., Clavreul, A., Sindji, L., Chassevent, A., Schiller, P.C., Montero-Menei, C.N., and Menei, P. (2012). In vitro and in vivo interactions between glioma and marrow-isolated adult multilineage inducible (MIAMI) cells. Brain Research 1473, 193–203. https://doi.org/10.1016/j.brainres.2012.07.030.	Roger, M., Clavreul, A., Sindji, L., Chassevent, A., Schiller, P. C., Montero-Menei, C. N., et al. (2012). In vitro and in vivo interactions between glioma and marrow-isolated adult multilineage inducible (MIAMI) cells. Brain Research 1473, 193–203. doi: 10.1016/j.brainres.2012.07.03
93	Human	Fresh human umbilical cord blood	N/A	N/A	N/A	Yes	Yes (VSELs in UCB were identified and counted)	Umbilical cord blood processed by density gradient (Ficoll) to separate mononuclear “buffy coat” vs RBC fraction; RBC pellet also subjected to lysis for comparison	Flow cytometry labeling of nucleated cells with CD45, CD133, and SSEA-4; gating on small size, low granularity events. VSELs defined phenotypically as CD45⁻ CD133⁺ SSEA-4⁺ cells; analysis performed on both MNC layer and RBC-lysed cell pellet	Not explicitly stated (<6 μm estimated; gated as “small non-granular” events)	N/A	N/A	N/A	CD45⁻; CD133⁺; SSEA-4⁺ (VSEL immunophenotype in UCB)	– (intracellular pluripotency markers not measured in this study)	No functional assays (study was quantitative); comparison of VSEL frequency in different fractions	Human	Flow cytometry (triple immunofluorescent staining for CD45, CD133, SSEA-4; side scatter gating for size); statistical comparison of cell subset frequencies	N/A	N/A	N/A	N/A	No (no in vivo transplantation done)	N/A	No (Oct4, etc., not directly measured; discussion references known Oct4/SSEA expression)	N/A (study assumed known OCT4/SSEA positivity of VSEL from literature)	Surface markers (CD45, CD133, SSEA-4) and light scatter properties; frequency (%) of VSEL vs CD45⁻ CD133⁺ progenitors in buffy coat vs RBC fractions of UCB; statistical correlation.	VSELs in cord blood were immunophenotypically defined as CD45⁻ CD133⁺ SSEA-4⁺ very small cells. They were found at extremely low frequencies (~10⁻⁵ of cells) but significantly more enriched in the mononuclear layer after Ficoll separation than in the RBC pellet. This confirms that standard buffy coat isolation preserves the majority of VSELs. The authors note that VSELs are characterized by absen…	To verify the presence and quantify the number of very small embryonic-like stem cells (VSELs) in fresh human cord blood, and to compare their yield in standard mononuclear cell preparations versus red cell fractions.	Very small embryonic-like stem cells were indeed detected in fresh cord blood as CD45⁻ CD133⁺ SSEA-4⁺ cells, albeit at very low levels (~10⁻⁵ of nucleated cells). Notably, VSELs were significantly more abundant in the mononuclear cell layer after density gradient separation than in the erythrocyte fraction, indicating that Ficoll isolation is effective for recovering these rare cells. This study …	M. Ruseva et al., ‘Identification and quantification of very small embryonic-like (VSEL) stem cells in fresh umbilical cord blood’, IOP Conf. Ser.: Earth Environ. Sci., vol. 1305, no. 1, p. 012020, Feb. 2024, doi: 10.1088/1755-1315/1305/1/012020.	Ruseva, M., Stoykov, I., Parvanov, D., Ganeva, R., Handzhyiska, M., Marinska, D., Raponska, B., and Stamenov, G. (2024). Identification and quantification of very small embryonic-like (VSEL) stem cells in fresh umbilical cord blood. IOP Conf. Ser.: Earth Environ. Sci. 1305, 012020. https://doi.org/10.1088/1755-1315/1305/1/012020.	Ruseva, M., Stoykov, I., Parvanov, D., Ganeva, R., Handzhyiska, M., Marinska, D., et al. (2024). Identification and quantification of very small embryonic-like (VSEL) stem cells in fresh umbilical cord blood. IOP Conf. Ser.: Earth Environ. Sci. 1305, 012020. doi: 10.1088/1755-1315/1305/1/012020
94	Human	Peripheral blood (children with newly diagnosed type 1 diabetes)	N/A	N/A	N/A	Yes	Yes (circulating VSELs measured in diabetic and healthy children)	Whole blood draw → PBMC isolation (density gradient); 2×10^6 PBMC aliquots stained for flow cytometry analysis	Flow cytometry staining for CD45 and CD133 on PBMC; gating on lineage-negative CD133⁺ cells split by CD45 expression: CD45⁻ CD133⁺ VSEL vs CD45⁺ CD133⁺ HSC; counting per μL and as % of PBMC; calculation of VSEL/HSC ratio	Not directly measured (very small size implied by CD45⁻ gating and known VSEL phenotype)	N/A	N/A	N/A	CD45⁻ CD133⁺ (defined as VSEL in blood); CD45⁺ CD133⁺ (HSC fraction); Lineage⁻ (excludes other hematopoietic markers via CD45⁻ gate)	– (no direct Oct4/Nanog measurement; “stemness” inferred via CD133 expression)	No functional intervention (observational clinical study); measured associations between VSEL/HSC levels and beta-cell function (C-peptide) & partial remission status	Human	Flow cytometry (FACSCanto) with dual labeling (CD45, CD133) on PBMC; C-peptide assay for beta cell function; statistical stratification by median values	N/A	N/A	N/A	N/A	No	N/A	No (Oct4, etc., not assessed; focus was on counts)	N/A	Circulating cell counts (absolute and % of PBMC for CD45⁻ CD133⁺ VSELs and CD45⁺ CD133⁺ HSCs); VSEL/HSC ratio; stimulated C-peptide level (beta cell function); partial remission incidence.	In pediatric type 1 diabetics at diagnosis, higher circulating VSEL levels (and higher VSEL/HSC ratios) were associated with better residual beta-cell function, whereas higher HSC counts were linked to greater beta-cell destruction; specifically, children with greater C-peptide secretion had fewer CD45⁺ CD133⁺ HSCs but more CD45⁻ CD133⁺ VSELs (both in absolute terms and ratio) at onset; after 2 y…	To determine the levels of hematopoietic stem cells (HSCs) and very small embryonic-like stem cells (VSELs) in children with new-onset type 1 diabetes, and to assess whether these stem cell populations relate to remaining beta-cell function and early disease course (partial remission).	In children with newly diagnosed type 1 diabetes, circulating VSELs and HSCs show opposite associations with disease status: patients who maintained better residual beta-cell function had significantly lower HSC counts but higher VSEL counts and higher VSEL/HSC ratios at diagnosis (p < 0.05); over 2 years, those with higher initial VSEL/HSC ratios continued to exhibit superior C-peptide levels; a…	M. Jamiołkowska-Sztabkowska et al., ‘Circulating Hematopoietic (HSC) and Very-Small Embryonic like (VSEL) Stem Cells in Newly Diagnosed Childhood Diabetes type 1 – Novel Parameters of Beta Cell Destruction/Regeneration Balance and Possible Prognostic Factors of Future Disease Course’, Stem Cell Rev and Rep, vol. 18, no. 5, pp. 1657–1667, Jun. 2022, doi: 10.1007/s12015-021-10250-7.	Jamiołkowska-Sztabkowska, M., Grubczak, K., Starosz, A., Krętowska-Grunwald, A., Krętowska, M., Parfienowicz, Z., Moniuszko, M., Bossowski, A., and Głowińska-Olszewska, B. (2022). Circulating Hematopoietic (HSC) and Very-Small Embryonic like (VSEL) Stem Cells in Newly Diagnosed Childhood Diabetes type 1 – Novel Parameters of Beta Cell Destruction/Regeneration Balance and Possible Prognostic Facto…	Jamiołkowska-Sztabkowska, M., Grubczak, K., Starosz, A., Krętowska-Grunwald, A., Krętowska, M., Parfienowicz, Z., et al. (2022). Circulating Hematopoietic (HSC) and Very-Small Embryonic like (VSEL) Stem Cells in Newly Diagnosed Childhood Diabetes type 1 – Novel Parameters of Beta Cell Destruction/Regeneration Balance and Possible Prognostic Factors of Future Disease Course. Stem Cell Rev and Rep …
95	Animal	Adult murine bone marrow	N/A	N/A	N/A	Yes	Yes (VSELs purified from mouse BM for proteomic profiling)	Mouse femoral bone marrow flushes → lineage-depleted cell prep (e.g., antibody cocktails; details per earlier works); RBC lysis; ready for FACS	FACS sorting with “unique gating” for very small size (events slightly smaller than erythrocytes); Immunophenotype: Sca-1⁺ lin⁻ CD45⁻ (VSEL, gated as R3) vs Sca-1⁺ lin⁻ CD45⁺ (HSC, gated as R4); two VSEL groups isolated: steady-state BM VSEL vs BM VSEL after NAM+FSH stimulation in vivo	~4–5 μm (noted “slightly smaller than RBC” ~6 μm)	N/A	N/A	N/A	Sca-1⁺ Lin⁻ CD45⁻ (VSEL); Sca-1⁺ Lin⁻ CD45⁺ (HSC); Expressed germline and ESC markers (protein-level detection of various developmentally regulated proteins via proteomics; e.g., PIWIL2, SOX9, etc. – partial overlap with HSC proteome)	– (pluripotency markers detected at proteomic level: e.g., Rex1 protein; imprinting-related proteins etc.)	In vivo stimulation: mice were injected with nicotinamide + FSH repeatedly to stimulate VSEL proliferation in BM; Proteomic analysis: LC–MS/MS of sorted VSELs ± stimulation, followed by GO enrichment and network analysis; functional categorization of proteins expressed	Mouse	Flow cytometry (for VSEL purification as above); high-resolution mass spectrometry (label-free proteomics of ~2500 proteins); comparative bioinformatics vs HSC and MNC proteomes; Western blots for select proteins (validation)	N/A (no colony growth; directly sorted)	N/A	N/A	N/A	No (not tested; focus on protein expression)	N/A	Yes (proteomic data show expression of many ESC/PGC-associated proteins; Oct4 detected at transcript before, here proteins like DPPA4, etc.; telomeres not specifically discussed)	VSEL proteome included pluripotency/germ-cell proteins (e.g., PIWIL2, SOX9, DND1) indicating germline-like status; telomere data not provided	Surface phenotype (Sca-1, Lin, CD45 as above); proteomic profiles (steady vs expanded VSEL): identified proteins and enriched GO biological processes; comparisons to HSC and whole BM MNC protein profiles; identification of proteins unique to VSEL or induced by expansion.	Purified BM VSELs have a distinct proteomic signature reflecting their germ-line origins and broad differentiation potential. At baseline, VSELs expressed a unique set of proteins (enriched in pathways of development, gene regulation, anti-apoptosis, etc.) that only partially overlapped with HSCs or bulk BM cells. After in vivo stimulation with NAM+FSH (which expanded the VSEL pool), VSELs upregu…	To analyze the protein expression profile of bone marrow VSELs at steady state and after pharmacological stimulation (nicotinamide + FSH), in order to gain insights into their biological characteristics, germ-line lineage connections, and differentiation potential.	Proteomic profiling confirmed that VSELs are a distinct stem cell population with a unique protein expression pattern; unstimulated VSELs showed enrichment of proteins involved in developmental processes, organogenesis, epigenetic regulation, and quiescence—partially overlapping with HSCs but including many unique proteins; upon stimulation with NIC + FSH, VSELs began expressing proteins associat…	V. Chumak, K. Sielatycka, A. Ciechanowicz, K. Bujko, M. Z. Ratajczak, and M. Kucia, ‘Proteomic Analysis of Murine Bone Marrow Very Small Embryonic-like Stem Cells at Steady-State Conditions and after In Vivo Stimulation by Nicotinamide and Follicle-Stimulating Factor Reflects their Germ-Lineage Origin and Multi Germ Layer Differentiation Potential’, Stem Cell Rev and Rep, vol. 19, no. 1, pp. 120–…	Chumak, V., Sielatycka, K., Ciechanowicz, A., Bujko, K., Ratajczak, M.Z., and Kucia, M. (2023). Proteomic Analysis of Murine Bone Marrow Very Small Embryonic-like Stem Cells at Steady-State Conditions and after In Vivo Stimulation by Nicotinamide and Follicle-Stimulating Factor Reflects their Germ-Lineage Origin and Multi Germ Layer Differentiation Potential. Stem Cell Rev and Rep 19, 120–132. ht…	Chumak, V., Sielatycka, K., Ciechanowicz, A., Bujko, K., Ratajczak, M. Z., and Kucia, M. (2023). Proteomic Analysis of Murine Bone Marrow Very Small Embryonic-like Stem Cells at Steady-State Conditions and after In Vivo Stimulation by Nicotinamide and Follicle-Stimulating Factor Reflects their Germ-Lineage Origin and Multi Germ Layer Differentiation Potential. Stem Cell Rev and Rep 19, 120–132. d…
96	Animal	Bone marrow (murine)	N/A	N/A	N/A	Yes	Yes	Flushed femurs/tibias, RBC lysis to obtain BM cells	FACS sorting (Lin− Sca-1+ CD45− VSELs)	N/A	N/A	N/A	N/A	Lin−/CD45−/Sca-1+ (c-Kit−); Oct-4 (mRNA)	N/A	OP9 stromal co-culture (to specify into HSCs); methylcellulose colony assay; irradiation engraftment	Mouse	Flow cytometry (small Lin−/Sca-1+ gating); Oct-4 gene expression (RT-PCR); hematopoietic colony and engraftment assays	N/A	N/A	N/A	N/A	N/A	N/A	Yes (Oct-4 mRNA)	Oct-4 mRNA detectable in VSELs (high) and “mystery” cells (lower), indicating VSELs are pluripotent	Immunophenotype (Lin−/CD45−/Sca-1+), quiescence (no immediate hematopoietic output), acquisition of CD45, Oct-4 expression, differentiation potential (colonies, engraftment).	VSELs are quiescent CD45⁻, c-Kit⁻ small cells with Oct-4 expression and no hematopoietic colonies unless “primed”; CD45⁺ “mystery” cells show intermediate phenotype and can produce HSCs, bridging VSELs to HSCs	To determine if a small CD45⁺ “mystery” BM stem cell population serves as a developmental link between VSELs and HSCs	Murine BM harbors rare, very small quiescent VSELs (Lin⁻ CD45⁻ Sca-1⁺, ~5 μm) that lack immediate hematopoietic activity. A CD45⁺ “mystery” stem cell population was identified as an intermediate stage: VSELs (CD45⁻) acquire CD45 and give rise to HSCs after co-culture (OP9 stroma), and these “mystery” CD45⁺ cells can engraft irradiated mice. Thus, the “mystery” population likely represents a devel…	K. Bujko, M. Suszynska, S. Franczak, M. Kucia, M. Z. Ratajczak, and J. Ratajczak, ‘The “Mystery Cell Population” Residing in Murine Bone Marrow – A Missing Link Between Very Small Embryonic Like Stem Cells and Hematopoietic Stem Cells?’, Stem Cell Rev and Rep, vol. 19, no. 7, pp. 2292–2298, Oct. 2023, doi: 10.1007/s12015-023-10581-7.	Bujko, K., Suszynska, M., Franczak, S., Kucia, M., Ratajczak, M.Z., and Ratajczak, J. (2023). The “Mystery Cell Population” Residing in Murine Bone Marrow – A Missing Link Between Very Small Embryonic Like Stem Cells and Hematopoietic Stem Cells? Stem Cell Rev and Rep 19, 2292–2298. https://doi.org/10.1007/s12015-023-10581-7.	Bujko, K., Suszynska, M., Franczak, S., Kucia, M., Ratajczak, M. Z., and Ratajczak, J. (2023b). The “Mystery Cell Population” Residing in Murine Bone Marrow – A Missing Link Between Very Small Embryonic Like Stem Cells and Hematopoietic Stem Cells? Stem Cell Rev and Rep 19, 2292–2298. doi: 10.1007/s12015-023-10581-7
97	Human	Umbilical cord blood (human)	Bone marrow (mouse)	N/A	N/A	Yes	Yes	Ficoll density isolation of UCB mononuclear cells; flushed BM cells with RBC lysis	FACS sorting (human VSEL: Lin− CD45− CD34⁺; murine VSEL: Lin− Sca-1⁺ CD45⁻)	4–12 μm (gating for small “lymphocyte-size” events)	N/A	N/A	N/A	Lin−/CD45−/CD34⁺ (human); Lin−/CD45−/Sca-1⁺ (mouse); CD39; CD73	mRNA for purinergic P1 & P2 receptors (multiple P2X/P2Y subtypes); Nlrp3 inflammasome components	Transwell chemotaxis assay toward extracellular ATP (eATP) gradient; migration inhibition by adenosine (eAdo) and Nlrp3 inhibitor (MCC950)	Human, Mouse	Flow cytometry immunophenotyping & sorting (size-based gate and lineage markers); qRT-PCR for purinergic receptor expression; Transwell migration assays ± inhibitors	N/A	N/A	N/A	N/A	N/A	N/A	No	N/A	Purinergic receptor profiles (P1, P2X1–7, P2Y1–14) and ecto-enzymes (CD39, CD73); chemotactic migration in response to eATP; modulation by eAdo and inflammasome inhibitor	VSELs express diverse purinergic receptors (P1 and P2 families) and show robust chemotaxis toward ATP. Adenosine (eAdo) suppresses, and Nlrp3 inflammasome inhibition abrogates, their migration, indicating purinergic signaling through Nlrp3 directs VSEL homing to injury sites	To assess whether postnatal VSELs express functional purinergic receptors and respond migrationally to extracellular ATP signals.	Human UCB- and murine BM-derived VSELs express multiple purinergic receptors (P1 and P2 types) and ectonucleotidases, and they migrate toward an ATP gradient. This ATP-driven chemotaxis is negated by extracellular adenosine and by Nlrp3 inflammasome blockade, demonstrating that purinergic receptor signaling via Nlrp3 mediates VSEL migration toward tissue injury cues	K. Bujko, K. Brzezniakiewicz-Janus, J. Jarczak, M. Kucia, and M. Z. Ratajczak, ‘Murine and Human-Purified very Small Embryonic-like Stem Cells (VSELs) Express Purinergic Receptors and Migrate to Extracellular ATP Gradient’, Stem Cell Rev and Rep, vol. 20, no. 5, pp. 1357–1366, Jul. 2024, doi: 10.1007/s12015-024-10716-4.	Bujko, K., Brzezniakiewicz-Janus, K., Jarczak, J., Kucia, M., and Ratajczak, M.Z. (2024). Murine and Human-Purified very Small Embryonic-like Stem Cells (VSELs) Express Purinergic Receptors and Migrate to Extracellular ATP Gradient. Stem Cell Rev and Rep 20, 1357–1366. https://doi.org/10.1007/s12015-024-10716-4.	Bujko, K., Brzezniakiewicz-Janus, K., Jarczak, J., Kucia, M., and Ratajczak, M. Z. (2024). Murine and Human-Purified very Small Embryonic-like Stem Cells (VSELs) Express Purinergic Receptors and Migrate to Extracellular ATP Gradient. Stem Cell Rev and Rep 20, 1357–1366. doi: 10.1007/s12015-024-10716-4
98	Animal	Testis (busulfan-treated mouse)	N/A	N/A	N/A	Yes	Yes	Seminiferous tubule cells remaining after busulfan chemo (containing VSELs, SSCs, Sertoli) were cultured directly (no further isolation)	No FACS isolation (enriched by selective survival post-busulfan; all surviving cells co-cultured)	N/A	N/A	N/A	N/A	Sca-1⁺ (VSEL) and Gfra1⁺ (SSCs) cells; proliferation marker PCNA; spermatocyte marker prohibitin; meiotic marker SCP3; sperm marker protamine (upregulated transcripts)	N/A	In vitro culture (3 weeks) of surviving testis cells in Sertoli cell-conditioned medium, allowing spontaneous spermatogenesis	Mouse	qRT-PCR for stage-specific germ cell transcripts on day 7; microscopic observation of sperm differentiation in culture	N/A	N/A	N/A	N/A	N/A	N/A	Partial (OCT4 noted in background)	VSELs presumed pluripotent (nuclear OCT-4⁺) and capable of differentiating into germ cells (demonstrated by activation of germline markers and sperm formation)	Expression of pluripotency/germline markers (Sca-1, Oct-4A), proliferation (Pcna), spermatogonia (Gfra1), meiotic progression (Prohibitin, Scp3), and spermiogenesis (Protamine) during culture; formation of sperm in vitro	Upregulation of Sca-1 (VSEL) and Gfra1 (SSC) markers and successive germ cell markers (Pcna, prohibitin, Scp3, protamine) by day 7 confirms that surviving VSELs (Sca-1⁺) and SSCs proliferated and underwent complete spermatogenesis, yielding sperm in vitro	To determine if quiescent VSELs surviving chemotherapy in the testis can proliferate and differentiate into sperm in vitro.	Primitive testicular VSELs that survive chemo can self-renew and spontaneously differentiate in vitro into all stages of spermatogenesis, resulting in sperm formation. In busulfan-ablated mouse testes, the surviving Sca-1⁺ VSELs (and some SSCs) proliferated (PCNA↑) and progressed through meiosis (upregulation of spermatocyte marker prohibitin and meiotic marker Scp3) to produce haploid sperm (pos…	S. Anand, H. Patel, and D. Bhartiya, ‘Chemoablated mouse seminiferous tubular cells enriched for very small embryonic-like stem cells undergo spontaneous spermatogenesis in vitro’, Reprod Biol Endocrinol, vol. 13, no. 1, p. 33, Dec. 2015, doi: 10.1186/s12958-015-0031-2.	Anand, S., Patel, H., and Bhartiya, D. (2015). Chemoablated mouse seminiferous tubular cells enriched for very small embryonic-like stem cells undergo spontaneous spermatogenesis in vitro. Reprod Biol Endocrinol 13, 33. https://doi.org/10.1186/s12958-015-0031-2.	Anand, S., Patel, H., and Bhartiya, D. (2015). Chemoablated mouse seminiferous tubular cells enriched for very small embryonic-like stem cells undergo spontaneous spermatogenesis in vitro. Reprod Biol Endocrinol 13, 33. doi: 10.1186/s12958-015-0031-2

## Sheet: List of used abbreviations
Abbreviation/Designation	Description
7-AAD	7-Aminoactinomycin D (fluorescent nucleic acid dye for viable cell identification; flow cytometry)
AMI	Acute Myocardial Infarction (heart attack; cardiology)
AIF	Apoptosis-Inducing Factor (induces apoptosis; cell biology)
ALP	Alkaline Phosphatase (enzyme used for assessing differentiation)
AQP1	Aquaporin-1 (water channel protein 1; molecular biology)
AQP4	Aquaporin-4 (water channel protein 4; molecular biology)
BM	Bone Marrow (hematology)
BMC	Bone Marrow Cells (hematology)
BMP	Bone Morphogenetic Protein (growth factor family; e.g., BMP-2, BMP-4)
BCL2	B-cell Lymphoma 2 (anti-apoptotic protein; oncology)
CB	Cord Blood (hematopoiesis)
CD	Cluster of Differentiation (cell surface marker classification in immunology; e.g., CD34, CD45)
CD29	Cluster of Differentiation 29 (integrin β1 chain protein; adhesion marker)
CD31	Cluster of Differentiation 31 (endothelial adhesion marker, also known as PECAM-1)
CD34	Hematopoietic stem cell surface marker
CD44	Adhesion receptor protein; stem cell and immune cell marker
CD45	Common leukocyte antigen; blood cell (leukocyte) surface marker
CD90	Also known as Thy-1; mesenchymal stromal cell marker
CD105	Endoglin; endothelial and MSC surface marker
CD133	Prominin-1; stem/progenitor cell surface marker
CD144	Vascular endothelial cadherin (VE-cadherin); endothelial cell junction protein
CDK6	Cyclin-Dependent Kinase 6 (regulates cell cycle; molecular biology)
CFU	Colony Forming Unit (hematologic colony formation assay)
CLI	Critical Limb Ischemia (medical diagnosis)
COL1	Collagen Type I (connective tissue/bone matrix)
CSF	Cerebrospinal Fluid (neurology)
CTGF	Connective Tissue Growth Factor (wound healing signaling molecule)
CXCR4	C-X-C Chemokine Receptor 4 (migration marker in immunology)
DAZL	Deleted in Azoospermia-Like (germ cell development marker in spermatogenesis)
DCX	Doublecortin (early neuronal migration marker)
DDX4	DEAD-box Helicase 4 (encodes VASA protein; germ cell marker)
DES	Diethylstilbestrol (synthetic estrogen used experimentally)
DLK1	Delta-Like 1 (also known as Pref-1; regulator of stem cell differentiation)
DMEM	Dulbecco’s Modified Eagle Medium (cell culture growth medium)
DNA	Deoxyribonucleic Acid (genetic material)
HLA-DR	Human Leukocyte Antigen DR (MHC class II marker on antigen-presenting cells)
Dppa3	Developmental Pluripotency Associated 3 (gene encoding Stella; pluripotency marker)
Dkk1	Dickkopf 1 (Wnt signaling inhibitor; developmental regulator)
EB	Embryoid Body (3D colony of pluripotent cells in vitro)
EF	Ejection Fraction (cardiac output metric in cardiology)
EGF	Epidermal Growth Factor (cell growth signaling molecule)
EGFP	Enhanced Green Fluorescent Protein (genetic engineering reporter protein)
ELISA	Enzyme-Linked Immunosorbent Assay (immunoassay method)
ELSC	Embryonic-Like Stem Cell (term used for VSEL cells in specific studies)
EM	Electron Microscopy (high-resolution imaging method)
EPC	Endothelial Progenitor Cell (circulating cell promoting vascular regeneration)
ERK	Extracellular signal-Regulated Kinase (MAPK signaling pathway enzyme)
ERα	Estrogen Receptor alpha (nuclear hormone receptor in target cells)
ERβ	Estrogen Receptor beta (nuclear hormone receptor)
ESC	Embryonic Stem Cell (stem cell biology)
FACS	Fluorescence-Activated Cell Sorting (flow cytometry-based cell separation)
FBS	Fetal Bovine Serum (culture media supplement)
FISH	Fluorescence In Situ Hybridization (cytogenetic analysis method)
FL	Fetal Liver (source of embryonic hematopoietic cells)
FS	Fractional Shortening (left ventricular contractility metric)
FSC	Forward Scatter (flow cytometry signal correlating with cell size)
FSH	Follicle Stimulating Hormone (endocrinology, reproductive biology)
FSHR	Follicle Stimulating Hormone Receptor (expressed in gonads)
GATA4	GATA Binding Protein 4 (regulator of heart and organ development)
GDF9	Growth Differentiation Factor 9 (oocyte development regulator)
GFAP	Glial Fibrillary Acidic Protein (astrocyte marker in nervous system)
GFP	Green Fluorescent Protein (reporter protein for gene expression)
GSK-3β	Glycogen Synthase Kinase 3 beta (signaling enzyme, e.g., Wnt pathway)
Gr-1	Granulocyte Receptor-1 (surface marker for neutrophils in mice)
HDAC4	Histone Deacetylase 4 (chromatin-modifying enzyme)
HIF-1α	Hypoxia-Inducible Factor 1 alpha (transcription factor activated under hypoxia)
HLA	Human Leukocyte Antigen (surface proteins of immune cells)
HNF4α	Hepatocyte Nuclear Factor 4α (liver cell transcription factor)
HOX	Homeobox (gene family regulating embryonic development)
HPLC	High-Performance Liquid Chromatography (analytical compound separation method)
HSC	Hematopoietic Stem Cell (bone marrow-derived stem cell)
HSPC	Hematopoietic Stem and Progenitor Cell (includes HSCs and multipotent progenitors)
ICV	Intracerebroventricular (e.g., injection into brain ventricles)
IF	Immunofluorescence (fluorescence-based antibody detection microscopy)
IGF-1	Insulin-like Growth Factor 1 (growth factor family)
IGF2	Insulin-like Growth Factor 2 (growth factor for fetal development)
IHC	Immunohistochemistry (tissue marker detection using antibodies)
IL	Interleukin (cytokine group; e.g., IL-1β, IL-10)
IL-1β	Interleukin 1 beta (inflammatory cytokine)
IL-10	Interleukin 10 (anti-inflammatory cytokine)
ISL1	ISL LIM Homeobox 1 (heart and pancreas developmental marker)
IV	Intravenous (into the vein)
IVH	Intraventricular Hemorrhage (bleeding into brain ventricles)
LIF	Leukemia Inhibitory Factor (cytokine maintaining mouse ESC pluripotency)
LIFR	Leukemia Inhibitory Factor Receptor (signal receptor protein)
Lin	Lineage (denotes expression of differentiated cell markers; Lin⁻ = lineage-negative)
LPS	Lipopolysaccharide (bacterial endotoxin used to stimulate immune response)
LV	Left Ventricle / Left Ventricular (e.g., LV function)
MACS	Magnetic-Activated Cell Sorting (magnetic bead-based cell separation)
MEF	Mouse Embryonic Fibroblast (support "feeder" cells in ESC culture)
MI	Myocardial Infarction (heart attack)
MIAMI	Marrow-Isolated Adult Multilineage Inducible (special subpopulation of bone marrow-derived stem cells)
MMP-9	Matrix Metalloproteinase 9 (enzyme in tissue remodeling; e.g., post-infarction)
MNC	Mononuclear Cell (single nucleus cells, e.g., lymphocytes, monocytes)
MSC	Mesenchymal Stem Cell (multipotent stromal stem cell in regenerative medicine)
MVH	Mouse Vasa Homolog (germline marker protein; synonym of DDX4)
Nanog	Nanog Homeobox Protein (pluripotency transcription factor)
NF-κB	Nuclear Factor kappa B (transcription factor complex regulating immune gene expression)
NICD	Notch Intracellular Domain (active signaling fragment after receptor cleavage)
NKX2-5	NK2 Homeobox 5 (cardiac development gene)
NOBOX	Newborn Ovary Homeobox (oocyte development transcription factor)
NT-3	Neurotrophin 3 (nerve growth factor)
Oct4	Octamer-binding Transcription Factor 4 (also known as POU5F1; pluripotency marker)
OCN	Osteocalcin (mature osteoblast bone formation marker)
OGSC	Ovarian Germline Stem Cell (reproductive biology)
OSC	Ovarian Stem Cell (reproductive biology)
OSE	Ovarian Surface Epithelium (ovarian tissue source)
OVX	Ovariectomy (surgical removal of ovaries; animal studies)
PAS	Periodic Acid–Schiff (histological reagent for carbohydrate staining)
PB	Peripheral Blood (circulating blood)
PBS	Phosphate-Buffered Saline (physiological lab buffer)
PCNA	Proliferating Cell Nuclear Antigen (marker of cell proliferation)
PCR	Polymerase Chain Reaction (DNA amplification technique)
PGC	Primordial Germ Cell (early embryonic germline cell)
PMSG	Pregnant Mare Serum Gonadotropin (hormone used to induce ovulation in experiments)
PR	Progesterone Receptor (nuclear hormone receptor; e.g., in uterus)
PRP	Platelet-Rich Plasma (injection product for regenerative medicine)
PSC	Pluripotent Stem Cell (includes ESCs and iPSCs)
Pax6	Paired Box 6 (brain and eye development gene)
RBC	Red Blood Cell (erythrocyte; hematology)
REST	RE1-Silencing Transcription Factor (transcriptional repressor of neuronal genes)
REX1	Reduced EXpression 1 (pluripotency marker gene; Zfp42 in mice)
RT	Room Temperature (laboratory condition indicator)
RUNX2	Runt-related Transcription Factor 2 (key regulator of bone differentiation)
Sca-1	Stem Cell Antigen 1 (stem cell marker in mice)
SCID	Severe Combined Immunodeficiency (T- and B-cell deficient immune condition; often refers to mice models)
SCP3	Synaptonemal Complex Protein 3 (meiotic marker; synonym SYCP3)
SDF-1	Stromal cell-Derived Factor 1 (chemokine; also known as CXCL12)
SMAD1	SMAD Family Member 1 (intracellular TGF-β/BMP signaling mediator)
Sox2	SRY-box 2 (pluripotency transcription factor)
SOX17	SRY-box 17 (endodermal differentiation marker)
SP	Side Population (dye-effluxing cell subset; stem cell-like feature)
SSC	Depending on context: (1) Spermatogonial Stem Cell (male germline stem cell in testis); (2) Side Scatter (flow cytometry granularity parameter)
SSEA	Stage-Specific Embryonic Antigen (surface markers for pluripotent/embryonic cells; e.g., SSEA-1, SSEA-4)
STRA8	Stimulated by Retinoic Acid 8 (germ cell meiosis initiation marker)
TEM	Transmission Electron Microscopy (ultrastructural imaging technique)
TGF-β	Transforming Growth Factor beta (regulator of growth and differentiation)
TH	Tyrosine Hydroxylase (enzyme for dopamine synthesis; dopaminergic neuron marker)
TNF-α	Tumor Necrosis Factor alpha (pro-inflammatory cytokine)
Ter119	Erythroid cell antigen Ter119 (mature erythroid marker in mice)
Tuj1	Neuron-specific Class III β-tubulin (neuronal marker protein; Tuj1 is the antibody name)
UCB	Umbilical Cord Blood (source of hematopoietic stem cells in newborns)
USSC	Unrestricted Somatic Stem Cell (multipotent stem cell from placenta/cord)
UV	Ultraviolet (used for sterilization, cell exposure, etc.)
VASA	Vasa protein (germ cell marker named after Drosophila gene; synonym DDX4)
VEGF	Vascular Endothelial Growth Factor (angiogenesis-promoting signaling protein)
VSEL	Very Small Embryonic-Like (stem cell) (hypothetical pluripotent stem cell in adult tissues)
